# Supplementary material for: A comparison of Selective Aortic Arch Perfusion and Resuscitative Endovascular Balloon Occlusion of the Aorta for the management of hemorrhage-induced traumatic cardiac arrest: A translational model in large swine
Source: PLoS Med. 2017 Jul 25;14(7):e1002349. doi: 10.1371/journal.pmed.1002349 (PMC5526509; doi:10.1371/journal.pmed.1002349)
Supplement: S1 Data — (XLSX) [file pmed.1002349.s003.xlsx]

## Sheet: Information
	Supplementary data file for PMEDICINE-D-17-00448
	A comparison of Selective Aortic Arch Perfusion and Resuscitative Endovascular Balloon Occlusion of the Aorta for the management of hemorrhage-induced traumatic cardiac arrest: A translational model in large swine
	Figure 6 - Secondary Outcomes – Mean systolic blood pressure, left carotid artery flow, end-tidal carbon dioxide, and proximal near-infrared spectroscopy throughout the protocol
	SBP - Systolic blood pressure
	LCAF - Left carotid artery flow
	ETCO2 - End-tidal carbon dioxide
	NIRS above - Near infrared spectroscopy (pad placed on the pectoralis muscle)
	Table 1 - Animal baseline & injury characteristics
	Table 2 - SAAP-FWB group survivors (n=9) comparison of baseline and end-of-protocol physiology

## Sheet: SBP
		REBOA Group										SAAP-LR Group										SAAP-FWB Group
	Time (minutes from t0)	REBOA1	REBOA2	REBOA3	REBOA4	REBOA5	REBOA6	REBOA7	REBOA8	REBOA9	REBOA10	SAAPLR1	SAAPLR2	SAAPLR3	SAAPLR4	SAAPLR5	SAAPLR6	SAAPLR7	SAAPLR8	SAAPLR9	SAAPLR10	SAAPFWB1	SAAPFWB2	SAAPFWB3	SAAPFWB4	SAAPFWB5	SAAPFWB6	SAAPFWB7	SAAPFWB8	SAAPFWB9	SAAPFWB10
	-15
	-14.9167
	-14.8333
	-14.75
	-14.6667																		87.704
	-14.5833																		87.404
	-14.5																		86.961
	-14.4167																		86.624
	-14.3333																		85.549
	-14.25																		84.671
	-14.1667																		85.049
	-14.0833																		85.208
	-14																		84.793
	-13.9167																		83.48											102.81
	-13.8333																		81.756											102.665
	-13.75																		80.124											103.055
	-13.6667																		78.498											103.141
	-13.5833																		76.926											103.111
	-13.5																		74.737											103.899
	-13.4167																		73.029											103.259
	-13.3333																		71.684											103.398	117.373
	-13.25																		70.868											102.815	117.26
	-13.1667																		70.891											103.467	119.144
	-13.0833			106.632															69.914											103.948	118.447
	-13			107.475															69.697											102.664	118.406
	-12.9167			106.874															69.235											101.636	119.467
	-12.8333			105.986						90.116					87.442				69.021											100.595	119.75
	-12.75			106.983						88.975					87.162				68.432											99.849	119.447
	-12.6667			107.79						88.411			80.224	99.635	87.109				68.573											99.063	119.824
	-12.5833			107.266						89.105			79.459	99.933	87.719				68.146											97.926	118.2
	-12.5			107.986						88.332			79.589	100.248	88.068				67.394											97.511	117.932
	-12.4167			106.761			82.966			88.556			78.984	100.401	87.756				67.657											97.462	118.783
	-12.3333			105.862			84.04			88.523			78.209	100.253	87.362	82.854			71.33											97.264	117.57
	-12.25		73.967	105.482			84.215			87.29			77.171	101.085	85.593	81.9			66.54											97.325	117.815
	-12.1667		75.469	103.249			85.551			87.695			74.566	101.543	84.019	83.393			64.843	77.842										96.797	117.338
	-12.0833		74.52	102.022			84.445			87.156			73.923	101.66	84.356	82.496			65.515	78			117.214							96.977	116.075
	-12		78.438	101.36			85.151			86.859			72.621	101.637	84.438	83.466			65.494	79.02			116.947		97.227					96.597	115.215
	-11.9167		73.348	100.267			81.503			86.503			71.864	102.081	84.895	80.628			65.519	77.604			118.574		96.768					95.65	116.26
	-11.8333		74.343	98.501			83.218			86.551			71.011	102.881	85.339	81.293			68.697	78.854			116.947		96.7					94.79	113.871
	-11.75		73.624	101.459			83.601			85.609			70.63	100.683	84.694	79.042		84.464	65.454	78.707			120.421		98.594					91.798	111.959
	-11.6667		75.913	102.94			85.243			84.503			65.65	100.151	83.981	78.867		83.667	65.605	77.244			118.475		97.732		86.983			89.699	110.21
	-11.5833		74.795	102.72			83.441	91.513		83.534			60.366	98.974	84.496	77.173		84.077	66.105	78.321			116.452		97.475		85.742			95.478	109.914
	-11.5		76.363	101.468			84.471	92.347		83.241			63.375	97.521	83.653	76.773		84.475	66.006	78.774			111.825		99.046		84.961			90.502	110.193
	-11.4167		76.195	98.684			82.901	92.23		81.752			65.508	95.119	83.593	75.048		83.731	65.973	77.316			112.486		97.948		86.145			84.319	110.697
	-11.3333		76.221	97.24			83.203	93.27		80.616			66.386	93.781	82.772	74.605		83.489	66.804	78.469	95.687		110.499		97.207		85.024			86.443	107.965
	-11.25		75.56	98.82			82.684	91.711		79.976			65.756	92.196	81.815	71.808		85.256	65.432	78.725	95.686		112.397		98.328	93.847	83.984			88.514	106.782
	-11.1667		77.638	97.546			83.301	90.708		78.964			65.68	91.833	81.407	71.757		85.158	65.088	77.217	95.603		110.341		96.638	93.683	83.273		111.886	85.304	107.129
	-11.0833		76.673	96.232			82.99	90.662		77.303			63.586	91.115	81.442	69.776		85.363	65.643	78.34	96.296		111.795		95.896	94.824	81.884		112.167	84.044	105.87
	-11		77.945	94.358			83.631	89.614		77.686			63.373	89.971	81.13	70.144		86.481	65.149	78.095	96.288		107.513		95.74	93.99	80.303		112.555	84.541	105.975
	-10.9167		74.166	92.865			80.775	89.29	88.823	78.677			65.31	88.246	80.701	67.701		86.545	64.671	77.7	96.587		107.611		94.386	94.931	81.095		111.936	84.177	101.084
	-10.8333		75.41	94.075			76.867	89.623	89.159	74.449			73.203	88.413	79.567	68.075		86.127	64.316	78.859	98.562		105.941	115.712	91.96	94.108	80.157	88	111.399	84.084	97.463
	-10.75		74.78	97.286			74.482	88.448	89.587	74.012			66.44	86.784	77.992	66.012		87.332	63.746	78.755	98.911		106.493	115.372	92.008	93.449	78.858	87.961	111.524	85.791	96.468
	-10.6667		76.331	96.081			77.197	88.122	90.314	74.055			60.3	84.946	76.149	66.829		85.869	63.996	77.793	98.33		103.651	115.442	89.113	93.811	78.422	89.448	110.98	86.345	97.817
	-10.5833		73.989	90.28			74.409	88.604	90.452	70.591			59.705	84.491	73.152	64.914		87.104	64.362	78.454	98.166		104.618	117.371	85.582	94.464	77.039	89.252	110.425	86.798	95.37
	-10.5		73.998	87.693			73.331	88.394	91.054	69.591			60.813	83.713	69.819	65.964		87.692	64.328	76.661	97.678		101.249	114.401	79.114	93.973	75.916	89.622	108.53	87.234	94.833
	-10.4167		72.818	86.756			73.403	90.175	91.302	69.703			60.115	82.486	71.75	63.878		86.179	64.301	76.518	98.14		103.728	114.178	69.429	93.162	76.016	89.307	106.906	87.434	95.049
	-10.3333		76.665	84.89			73.832	89.683	91.876	69.533			59.675	83.582	72.71	64.924		85.615	63.982	77.911	99.709		101.586	115.561	63.337	92.049	75.013	89.561	103.782	87.92	94.24
	-10.25		77.637	82.531			72.28	88.107	92.484	69.983			58.911	83.287	74.344	63.084		85.959	64.34	77.015	98.824		101.455	111.942	62.264	91.407	72.501	88.583	102.618	88.183	94.001
	-10.1667		77.85	80.138			72.655	87.876	91.554	69.502			57.888	76.932	74.157	64.022		84.353	64.36	76.037	99.194		98.793	110.339	65.974	91.417	73.558	87.305	100.372	88.118	95.471
	-10.0833	95.552	75.21	79.345			72.4	87.397	92.337	69.146			56.78	78.426	72.253	62.036		84.105	64.538	76.82	100.519		99.77	111.865	74.139	90.958	71.945	88.359	97.896	88.541	93.875
	-10	94.546	78.308	78.401			72.172	81.187	91.995	69.474			56.525	78.614	70.904	63.208		85.587	64.689	77.398	99.943		96.545	109.158	83.914	89.488	71.154	87.406	97.142	88.75	92.889
	-9.91667	94.778	80.281	77.034			72.038	76.895	92.496	69.62			56.34	77.78	71.069	63.385		82.449	64.511	76.255	99.418		98.283	108.688	86.845	87.142	70.998	88.626	96.03	88.477	93.203
	-9.83333	95.552	86.532	76.244			72.731	77.223	91.587	70.181			55.657	78.751	70.51	67.853		83.432	64.591	75.782	100.825		99.456	109.058	88.86	85.333	70.726	86.866	94.278	88.953	90.768
	-9.75	94.75	84.217	75.6			73.606	76.069	91.65	70.917		90.541	55.546	78.812	71.054	59.759		82.205	64.538	75.921	99.35		106.396	105.941	93.17	84.126	70.1	87.653	94.272	88.957	89.284
	-9.66667	95.305	84.133	74.294			74.266	74.096	91.771	70.306		92.29	56.129	77.367	71.1	60.745		82.597	64.638	66.717	98.767	97.438	93.88	105.085	97.492	82.305	70.35	87.629	93.571	89.427	89.124
	-9.58333	96.867	83.18	72.732			73.537	72.703	91.894	70.447		91.714	55.555	75.353	71.25	58.156		79.521	64.78	65.799	98.728	97.875	91.289	104.761	90.686	83.112	69.612	86.608	93.878	89.41	87.85
	-9.5	95.589	83.348	72.928			74.168	69.284	90.987	71.494		90.72	55.248	74.709	70.398	58.405		79.925	63.637	67.752	94.596	98.002	90.661	101.749	87.581	83.28	68.177	82.785	93.312	89.741	86.798
	-9.41667	95.802	79.697	72.316			74.488	67.999	90.861	71.393		91.638	55.315	74.373	69.376	57.041		79.363	63.415	65.667	93.681	96.97	91.419	99.412	86.507	83.52	67.381	83.941	90.588	89.268	86.874
	-9.33333	96.965	81.145	71.305			77.26	67.729	90.686	71.817		90.996	55.172	74.925	68.188	58.097		82.639	62.573	66.418	96.244	97.341	88.122	99.431	85.855	82.94	65.684	83.078	88.924	89.504	85.331
	-9.25	96.282	79.293	71.385			75.661	67.161	90.947	71.571		88.892	54.386	73.697	66.899	56.802		79.489	61.759	67.521	93.788	98.163	90.288	96.763	86.329	82.794	66.056	83.736	87.401	89.737	84.107
	-9.16667	95.921	81.891	70.549			76.231	66.772	89.645	71.187		88.281	54.146	72.714	66.59	57.438		74.446	61.387	66.793	90.495	96.348	90.566	97.112	83.857	82.381	68.03	85.611	87.856	89.795	84.913
	-9.08333	97.029	82.249	69.612			75.376	65.866	89.685	71.754		87.358	53.87	70.873	65.497	55.721		71.973	60.812	67.41	85.75	94.387	92.687	98.026	81.585	83.431	63.859	86.394	87.009	89.443	82.843
	-9	96.026	84.302	69.656			78.133	64.252	88.099	71.509		87.906	54.022	70.717	65.358	56.995		72.411	60.067	67.938	85.081	91.792	89.213	101.172	81.202	82.784	62.282	86.181	86.206	89.348	83.048
	-8.91667	96.371	81.645	68.436			76.906	62.698	87.027	71.71		88.961	54.514	71.705	65.352	55.848	89.942	71.196	59.609	67.067	81.689	88.94	92.533	97.992	79.827	84.754	62.535	85.587	86.531	89.603	82.937
	-8.83333	97.205	85.631	67.215			78.368	62.152	90.369	71.464		87.481	53.189	71.834	64.418	56.294	89.252	70.493	58.645	68.819	78.278	86.152	89.002	94.017	79.068	76.637	62.409	83.926	87.808	89.057	80.796
	-8.75	95.926	83.322	67.016			77.937	62.009	88.759	71.001	86.264	85.096	53.23	71.397	63.696	56.399	88.056	70.75	58.313	67.67	74.826	84.475	89.878	83.358	79.885	71.662	59.664	82.799	80.297	87.88	80.92
	-8.66667	95.29	85.916	66.488			78.527	60.094	81.454	71.249	86.375	85.085	53.014	69.962	62.997	57.728	87.083	69.38	57.828	67.052	72.971	82.99	88.137	84.852	79.612	70.885	59.286	82.616	80.358	86.723	80.833
	-8.58333	95.689	82.841	65.207			77.699	58.823	79.544	71.499	86.913	83.144	54.65	69.42	62.768	56.213	86.978	68.004	57.729	68.267	72.858	83.862	89.284	87.945	78.94	73.393	58.029	79.922	79.731	85.096	78.14
	-8.5	93.579	85.382	65.467			78.407	59.134	80.406	71.53	87.57	81.538	53.204	69.863	62.712	56.736	86.909	67.703	57.205	67.702	71.5	82.844	87.651	88.372	78.917	72.609	56.852	78.028	79.696	83.15	78.757
	-8.41667	92.57	82.948	64.807			77.894	58.823	79.963	71.728	85.968	84.22	54.495	69.769	62.66	55.013	86.926	66.611	56.451	67.783	70.498	81.205	88.521	90.746	77.542	72.583	57.225	77.179	80.631	82.115	79.087
	-8.33333	93.505	84.806	64.436			77.231	58.901	78.795	71.608	85.79	81.938	53.402	69.934	61.877	56.026	85.697	65.596	55.947	68.194	70.04	80.527	86.506	94.796	77.797	71.18	56.634	76.32	78.536	80.995	77.932
	-8.25	93.51	82.82	64.86			76.478	58.868	77.561	71.732	85.447	78.901	52.849	69.097	61.707	55.061	84.338	65.551	55.131	67.847	68.301	78.755	88.872	95.025	78.836	71.463	56.922	78.844	76.436	79.713	77.609
	-8.16667	86.301	85.139	63.822			78.171	57.521	76.657	71.022	83.246	80.18	52.889	68.234	61.242	55.903	83.662	65.522	54.831	66.816	66.388	77.897	87.114	98.295	77.967	70.869	56.39	72.764	76.813	78.619	77.238
	-8.08333	86.501	83.782	63.293			77.063	57.521	75.685	71.934	83.54	77.501	53.449	68.497	61.752	54.935	83.349	64.955	54.583	66.975	65.966	75.255	87.314	99.661	76.502	71.916	55.294	69.524	76.303	77.296	73.757
	-8	83.925	86.184	62.772			78.218	56.405	75.08	71.697	83.734	75.284	52.628	68.438	61.506	55.751	82.788	65.801	53.962	66.343	65.375	73.597	85.461	97.567	76.594	71.841	54.079	68.558	77.063	75.536	73.102
	-7.91667	82.319	83.924	61.437			77.836	56.35	73.931	71.736	83.22	75.818	52.631	68.446	61.801	54.638	81.877	65.229	53.815	65.141	64.223	69.834	86.406	99.591	76.204	70.164	54.479	66.998	76.13	74.253	72.144
	-7.83333	83.116	85.615	60.196			79.15	56.755	73.647	71.645	84.278	72.354	52.603	66.721	61.689	55.719	80.707	64.868	52.885	65.702	63.874	68.658	85.155	101.712	76.509	71.231	54.744	65.388	74.651	73.217	69.264
	-7.75	79.912	83.642	59.592			78.17	56.164	73.849	71.499	86.455	69.349	52.651	67.507	60.62	54.448	79.986	65.286	52.532	64.925	63.282	68.451	86.887	99.593	77.101	71.634	53.082	65.476	73.261	71.844	67.671
	-7.66667	78.844	85.774	58.137			78.887	55.331	73.894	71.852	81.779	68.21	52.507	67.716	58.417	55.259	78.223	64.802	52.143	64.093	62.707	69.53	84.434	101.822	76.159	72.131	53.228	64.027	72.77	70.829	67.05
	-7.58333	78.678	83.213	57.077			78.82	55.025	72.715	70.681	81.939	65.121	52.397	66.817	57.069	54.197	79.284	64.545	52.055	64.105	62.961	68.231	86.064	103.324	76.228	72.398	53.85	62.457	71.624	69.692	64.062
	-7.5	76.743	84.692	56.104			80.079	54.654	71.343	70.04	82.692	63.257	52.009	65.787	56.399	55.265	79.312	64.686	51.653	63.02	62.599	66.932	83.953	99.745	76.927	71.476	53.021	61.205	70.841	68.46	63.373
	-7.41667	76.755	82.22	54.2			78.541	54.758	69.116	69.505	81.301	70.44	51.46	64.51	55.873	54.403	79.536	64.477	51.237	62.856	61.958	67.122	85.678	101.116	76.025	70.483	53.18	60.498	69.874	68.079	62.504
	-7.33333	78.561	84.101	53.607			79.983	54.034	68.453	68.474	82.065	65.309	50.577	63.921	55.376	54.75	79.365	64.062	50.483	63.11	61.547	64.691	83.843	102.242	75.658	69.998	52.881	59.198	69.357	66.792	59.792
	-7.25	76.751	82.092	52.693			76.242	55.421	68.499	67.157	83.612	63.848	49.914	63.215	53.972	54.34	77.598	64.528	49.888	62.922	61.121	63.835	84.503	99.363	76.465	70.403	51.822	58.271	68.141	65.933	58.977
	-7.16667	75.937	85.64	51.83			76.396	54.316	68.048	66.514	82.687	63.732	49.179	63.093	52.057	54.483	77.733	63.582	48.982	61.743	59.864	62.587	82.874	100.931	75.196	70.66	52.441	58.044	67.646	64.723	58.89
	-7.08333	76.976	82.061	50.586			74.001	52.014	67.619	65.763	81.739	60.928	48.182	62.68	51.591	52.465	77.241	63.191	48.858	62.069	60.232	62.889	84.67	101.662	75.388	70.375	52.352	57.747	67.59	63.884	56.515
	-7	75.702	82.855	50.248			73.45	52.004	66.259	65.193	80.132	58.988	47.708	61.411	51.291	53.084	77.822	64.109	48.124	59.466	59.016	62.059	82.781	99.503	75.83	70.625	50.922	57.932	66.961	62.847	55.574
	-6.91667	75.845	78.84	48.756			71.933	52.553	65.205	64.092	78.193	59.221	47.428	60.336	50.56	50.981	75.838	63.037	48.055	58.752	58.355	60.733	83.36	98.617	75.777	69.081	51.633	57.106	66.722	61.689	55.142
	-6.83333	75.975	79.622	47.762			71.91	50.794	64.386	63.162	78.604	58.696	46.496	61.514	49.718	51.211	74.612	63.083	47.647	59.217	59.255	61.07	80.357	99.576	75.245	69.265	51.205	56.83	65.738	61.508	52.646
	-6.75	73.642	75.912	47.164			68.946	51.196	63.372	61.813	76.825	59.235	45.769	62.1	48.894	49.092	72.606	63.705	47.284	57.534	58.649	60.142	81.185	94.769	74.997	68.559	50.328	56.106	64.381	60.608	52.383
	-6.66667	74.737	75.198	46.458			69.453	50.19	63.335	61.392	73.997	60.219	45.207	61.524	49.044	49.473	73.05	62.586	47.069	55.478	57.612	60.107	78.238	97.249	72.904	69.033	50.786	55.567	63.278	60.196	51.442
	-6.58333	75.555	72.816	45.423			67.956	49.73	63.054	60.124	73.288	59.47	44.355	59.701	47.79	47.768	72.298	62.147	47.003	55.119	58.315	59.383	78.204	97.409	72.489	69.465	49.774	54.881	62.809	59.263	49.221
	-6.5	72.879	73.67	45.947			67.869	49.837	61.813	59.686	73.272	59.447	43.923	60.066	46.849	47.892	73.03	61.157	46.795	53.149	57.512	57.885	75.46	95.622	72.906	68.944	47.955	54.439	62.237	58.46	48.722
	-6.41667	73.339	69.86	44.817			66.505	48.971	60.955	58.848	71.782	63.78	43.487	61.302	48.29	46.337	69.716	59.184	47.022	52.404	56.818	56.787	76.69	98.072	70.558	68.488	48.224	53.979	61.769	57.816	48.251
	-6.33333	74.447	71.042	44.132			68.447	48.202	60.261	59.41	71.256	63.025	42.456	61.35	46.112	46.291	62.301	58.586	47.515	52.268	57.14	56.749	73.335	96.896	70.303	67.869	47.175	53.622	60.624	56.92	46.276
	-6.25	72.355	68.414	43.485			67.57	47.165	60.776	58.863	71.712	62.787	41.84	60.676	44.593	44.832	63.9	58.32	46.757	49.936	56.62	56.819	73.976	96.153	70.738	68.264	45.188	53.261	60.029	56.763	45.543
	-6.16667	74.146	69.285	42.806			67.643	45.665	59.87	58.242	69.155	63.523	40.46	58.187	44.13	44.687	63.322	56.594	46.171	49.395	53.94	58.152	70.545	97.256	68.429	68.73	45.748	53.284	59.376	55.851	44.998
	-6.08333	73.801	66.767	41.675			65.834	44.625	58.92	57.458	69.058	62.098	40.295	55.624	43.079	42.955	65.33	55.854	45.729	49.216	53.844	57.623	71.184	97.57	68.409	68.155	44.733	53.178	59.665	55.03	42.834
	-6	72.021	66.567	41.822			67.968	43.662	57.934	57.677	66.876	60.859	39.694	57.256	42.322	43.377	67.759	55.208	45.632	47.708	52.717	55.72	68.384	94.709	69.986	66.374	43.328	52.689	58.176	54.476	42.682
	-5.91667	72.551	63.967	41.001			65.524	42.744	57.902	56.433	67.69	59.31	38.915	58.69	41.706	41.205	68.156	54.148	45.606	48.068	51.323	56.067	68.054	96.311	66.073	65.209	42.798	52.435	57.01	54.087	41.951
	-5.83333	73.537	64.971	40.416			65.349	42.098	56.399	55.718	64.94	56.941	38.087	57.854	40.792	41.613	67.143	53.334	45.408	47.397	51.183	56.7	64.889	99.188	66.275	65.7	42.576	52.384	55.347	53.699	39.725
	-5.75	72.155	62.859	40.39	111.904		65.585	40.161	55.549	54.601	63.155	55.985	37.545	55.535	39.266	40.074	67.025	52.51	44.756	46.269	50.092	56.833	65.69	93.856	66.856	62.469	40.851	52.858	54.061	53.129	39.705
	-5.66667	72.738	64	39.846	112.967		66.875	39.103	54.398	53.551	62.152	57.183	36.485	53.853	39.192	40.405	67.001	51.123	44.403	45.566	48.799	55.652	61.753	91.857	64.049	63.072	40.262	52.489	52.614	52.341	39.31
	-5.58333	73.106	61.193	38.29	113.677		63.169	38.088	53.193	52.939	61.084	56.796	36.618	55.18	38.171	38.625	67.029	50.553	44.385	45.322	48.277	55.952	62.01	89.471	63.559	62.044	39.53	50.988	51.484	51.268	37.527
	-5.5	71.018	63.05	38.738	112.612		62.308	37.149	51.49	52.273	58.04	56.969	36.17	56.958	37.681	39.317	66.946	50.108	44.433	44.703	46.758	55.142	59.103	86.085	64.354	61.395	37.534	49.842	50.743	50.814	37.236
	-5.41667	72.148	59.043	37.807	112.715		61.384	36.874	49.899	51.768	56.334	56.363	35.214	55.906	38.445	37.447	65.981	48.469	44.418	44.164	45.675	54.469	59.488	86.066	62.03	59.765	37.711	49.486	49.798	50.455	36.393
	-5.33333	72.883	60.209	36.419	112.161	83.343	63.584	36.445	48.963	51.088	55.761	55.362	35.264	54.185	36.821	37.638	64.714	47.994	44.205	43.655	45.733	54.597	56.52	83.901	61.593	59.335	36.633	48.501	48.524	49.812	34.922
	-5.25	70.79	55.784	36.333	109.781	83.471	60.194	35.048	47.737	50.012	55.464	55.381	34.372	53.435	36.166	36.288	63.697	47.7	43.326	43.489	44.619	54.081	56.356	81.379	61.806	58.863	35.03	47.539	47.165	49.393	34.96
	-5.16667	71.266	56.103	35.841	108.559	84.161	59.11	33.895	46.166	49.542	53.454	55.72	33.704	53.4	35.53	36.326	64.556	46.155	43.526	42.571	43.077	56.386	52.546	81.692	61.104	58.544	34.906	46.64	46.319	48.194	34.755
	-5.08333	72.208	52.462	34.85	104.073	82.952	57.444	33.147	45.122	48.555	52.05	54.651	32.938	53.185	35.237	34.905	64.574	45.794	43.619	43.251	42.975	54.44	53.579	80.534	60.332	58.101	34.123	45.889	45.409	47.875	32.867
	-5	70.027	51.831	35.011	97.704	81.425	59.303	32.88	44.06	47.954	51.714	53.724	32.29	53.419	35.38	35.345	63.929	45.385	43.756	42.329	41.714	53.779	50.428	77.506	58.126	57.029	32.908	44.896	44.939	47.129	32.955
	-4.91667	69.961	47.707	34.83	102.39	78.945	58.05	32.872	43.341	46.705	49.669	53.906	32.137	51.794	34.749	33.846	64.034	43.942	43.699	40.793	40.671	53.781	50.744	77.721	58.835	56.173	32.707	43.916	43.947	46.672	32.947
	-4.83333	69.159	50.434	34.211	103.318	75.296	58.861	31.941	41.349	46.227	49.202	52.626	31.737	51.113	34.37	34.352	63.047	43.471	43.155	41.256	40.439	54.623	47.692	76	56.368	56.769	32.57	43.299	42.665	45.927	31.677
	-4.75	66.374	48.298	34.251	98.708	70.248	57.501	31.162	40.934	45.606	49.641	52.732	31.604	51.003	33.367	33.192	62.405	42.519	43.66	40.502	39.317	53.523	48.669	74.1	57.62	55.373	30.953	42.161	41.365	45.327	31.507
	-4.66667	66.694	46.37	34.591	92.161	50.904	54.847	30.59	40.589	44.706	48.644	52.16	31.618	50.044	33.548	33.559	62.393	41.402	43.127	39.72	38.311	53.558	46.264	75.687	56.409	55.228	30.728	41.481	40.563	44.799	31.329
	-4.58333	65.988	45.783	33.394	90.589	45.988	55.048	30.097	40.069	44.099	48.112	49.72	30.733	49.446	33.815	32.555	62.664	41.407	42.541	39.709	37.773	58.381	46.207	74.899	55.067	55.033	29.664	40.318	39.975	43.806	30.726
	-4.5	63.353	45.691	33.707	87.76	42.657	56.274	29.993	39.711	43.818	48.057	48.59	31.026	48.714	36.79	32.892	62.114	41.319	41.707	38.783	36.911	54.226	43.837	72.612	54.646	55.061	28.675	39.597	39.145	43.479	30.365
	-4.41667	63.812	42.397	33.586	91.383	40.661	53.916	29.794	39.744	42.48	46.096	47.777	30.054	48.919	35.709	31.626	61.876	40.466	41.741	38.553	35.504	50.094	43.559	73.438	52.624	52.494	28.463	38.729	38.409	42.986	30.688
	-4.33333	63.022	42.225	32.624	93.432	37.259	54.298	28.969	39.501	42.114	45.826	45.253	30.284	47.73	32.874	32.137	60.283	40.604	41.214	39.11	35.697	48.927	41.702	72.566	51.742	51.741	27.577	37.657	37.068	42.428	29.309
	-4.25	61.489	39.808	32.152	100.937	37.852	54.922	28.23	38.543	41.337	45.896	43.482	30.125	47.377	33.857	31.093	59.71	40.14	40.586	37.553	34.857	48.435	42.126	70.535	52.167	48.954	26.726	36.863	36.152	41.212	28.934
	-4.16667	62.224	40.293	32.405	107.187	34.98	55.427	28.047	38.739	40.763	45.401	42.971	30.129	44.547	32.537	31.618	59.427	38.785	40.174	37.098	33.394	47.83	39.827	70.761	49.976	48.957	26.738	36.363	35.342	41.216	29.302
	-4.08333	61.008	37.953	31.411	103.081	31.7	52.909	28.16	39.266	39.753	44.287	40.488	30.335	44.662	31.874	30.697	59.576	38.57	40.164	37.622	34.067	44.959	40.32	69.329	48.5	49.022	26.532	35.411	34.848	40.849	27.853
	-4	59.057	38.925	31.431	103.646	31.444	52.162	28.127	39.15	38.804	44.149	38.84	30.293	45	31.561	31.223	59.409	38.547	40.07	36.323	33.101	43.848	38.662	68.177	48.916	48.644	25.754	34.386	34.344	39.914	27.943
	-3.91667	59.515	36.307	31.55	107.809	31.449	49.226	28.132	37.046	37.809	44.077	37.911	30.213	44.647	31.199	30.449	58.947	37.761	39.519	36.058	33.164	42.872	38.993	68.185	46.142	47.106	25.431	33.349	33.785	39.689	27.875
	-3.83333	57.068	37	30.77	105.981	29.667	50.82	27.195	36.291	38.07	43.954	36.041	30.635	42.337	29.724	30.931	57.926	37.958	38.843	36.429	32.918	42.55	37.015	66.508	46.402	46.469	25.32	32.554	32.613	39.491	26.535
	-3.75	55.273	34.798	30.432	101.489	29.306	49.857	26.518	36.242	37.11	43.921	35.15	31.036	40.445	29.974	29.989	55.954	37.547	37.975	35.213	31.952	40.508	37.514	63.753	46.291	45.873	24.464	31.576	32.058	39.188	26.611
	-3.66667	55.314	35.971	30.726	99.637	27.199	50.105	25.83	35.719	36.087	42.194	35.083	30.711	40.538	30.644	30.265	54.418	36.292	37.259	35.194	31.675	40.281	35.899	63.368	43.959	45.26	24.869	30.798	31.219	38.739	26.846
	-3.58333	53.592	33.2	29.699	100.988	25.957	47.018	25.978	34.514	35.589	40.681	33.603	31.323	40.821	30.4	29.315	53.155	36.245	37.259	35.015	31.807	39.621	36.465	63.327	43.676	44.827	24.697	29.801	30.834	38.508	25.807
	-3.5	51.533	34.191	29.72	101.529	27.201	46.988	27.399	34.299	34.316	40.054	32.586	31.867	41.061	30.823	29.754	51.636	35.987	36.796	33.9	30.77	38.182	34.632	60.926	44.037	44.021	22.492	29.293	30.633	38.409	25.799
	-3.41667	51.453	32.694	29.817	102.046	33.255	44.833	27.437	34.025	33.438	39.235	32.514	31.45	39.299	29.589	29.027	49.83	34.871	36.232	33.631	30.116	35.731	34.985	59.698	41.128	42.561	21.907	27.837	30.011	37.659	25.379
	-3.33333	49.096	36.857	28.991	99.848	30.508	45.561	26.736	33.59	32.866	39.101	30.847	29.072	37.556	28.989	29.313	47.403	34.998	35.467	33.859	30.514	36.485	33.434	64.323	41.035	41.859	22.5	27.698	28.754	37.593	24.745
	-3.25	47.465	33.393	28.786	96.888	21.689	42.425	26.147	32.669	32.98	38.841	31.047	29.065	36.661	28.574	28.348	45.591	34.433	35.036	32.293	29.023	34.78	33.93	63.864	40.986	40.954	21.276	26.686	28.564	37.234	24.83
	-3.16667	47.979	32.892	28.979	93.144	18.989	42.346	25.489	32.229	32.087	37.466	31.934	28.02	36.439	28.017	28.535	43.786	33.275	34.149	33.367	28.75	34.217	32.377	62.94	38.099	40.744	21.414	25.955	28.13	36.928	24.577
	-3.08333	46.265	30.551	28.361	87.302	20.004	39.925	24.989	32.099	31.05	36.429	30.111	26.226	35.843	27.855	27.652	42.143	33.082	33.613	33.346	28.799	33.649	32.736	61.149	38.146	39.355	21.36	25.028	28.462	36.78	23.703
	-3	44.291	30.737	28.356	80.81	20.373	38.759	25.014	30.723	31.083	35.478	29.529	26.181	34.346	27.44	27.75	40.929	32.814	33.719	32.28	27.825	32.2	31.077	58.747	37.535	38.766	21.264	25.447	28.255	36.517	23.888
	-2.91667	43.687	29.598	28.393	74.509	18.583	37.866	24.42	29.947	30.109	34.924	29.373	26.049	34.589	27.094	26.795	39.552	31.841	33.043	31.589	26.547	31.606	31.537	58.181	35.212	37.816	20.309	24.072	27.829	35.984	23.717
	-2.83333	41.669	30.193	27.841	68.205	18.227	36.725	23.622	30.489	29.441	33.939	28.705	25.72	34.016	25.577	27.039	37.739	32.019	32.369	31.944	26.982	31.307	29.799	56.136	35.051	36.853	20.206	23.991	26.952	35.402	22.457
	-2.75	40.491	28.848	27.833	63.049	19.813	35.817	23.315	29.965	29.375	33.722	27.743	25.313	32.724	25.754	26.141	35.828	31.398	32.251	30.877	25.073	31.195	30.255	54.064	34.794	35.501	19.009	23.133	27.046	34.71	23.056
	-2.66667	40.495	29.229	28.164	59.639	20.305	35.468	22.683	28.243	28.343	32.783	28.892	25.003	31.516	25.444	26.221	34.772	30.408	31.497	30.857	24.661	30.904	29.047	53.934	33.284	35.035	19.001	23.129	27.041	34.299	23.032
	-2.58333	38.815	27.334	27.398	55.871	17.85	34.447	22.815	27.324	27.226	31.86	27.103	24.574	30.916	24.929	25.404	33.558	30.53	31.305	31.125	24.185	29.864	29.485	52.741	33.305	35.052	18.457	22.526	26.837	33.853	22.637
	-2.5	37.274	27.722	27.212	53.308	17.886	33.229	22.47	27.278	26.768	31.052	26.947	24.002	30.885	24.879	25.483	32.677	29.976	31.148	30.277	23.726	28.355	28.508	51.083	33.276	34.271	17.778	22.157	26.526	33.583	22.731
	-2.41667	37.507	25.909	27.152	51.21	18.064	32.237	21.702	27.269	26.764	30.577	27.997	24.046	30.703	24.014	24.425	31.746	28.811	30.732	29.861	23.478	27.453	29.261	50.696	33.06	33.078	18.389	22.039	26.024	33.029	22.273
	-2.33333	35.913	26.424	26.562	46.846	18.149	31.625	21.367	26.726	26.665	29.246	27.716	23.896	29.481	22.971	24.426	30.37	28.69	29.947	30.122	23.386	26.748	27.593	48.837	31.668	33.223	17.866	20.845	25.163	32.566	21.515
	-2.25	34.666	24.648	26.496	45.449	18.664	30.781	21	25.806	26.317	29.101	27.829	23.684	27.885	22.894	23.407	29.21	28.206	29.586	28.955	22.531	25.572	27.9	47.401	31.661	33.487	17.56	20.875	25.126	32.368	21.567
	-2.16667	34.888	24.909	26.263	42.925	19.37	30.936	20.706	25.574	25.893	28.42	28.439	23.388	27.42	22.502	23.651	28.463	27.172	29.048	29.123	21.575	25.229	26.824	47.154	30.381	33.131	18.4	19.939	25.258	31.649	20.814
	-2.08333	33.071	23.746	25.497	39.776	18.193	30.082	20.893	25.394	25.091	27.468	26.909	22.527	27.603	22.789	22.751	27.979	27.016	29.264	28.537	20.531	24.526	27.541	45.912	30.106	33.296	17.937	20.265	25.617	31.254	20.53
	-2	31.804	24.456	25.038	38.681	18.784	29.08	21.616	24.918	23.89	27.408	26.763	22.444	26.913	22.702	22.79	27.487	26.033	29.005	27.977	19.372	23.271	26.649	45.563	30.336	31.616	17.942	19.934	25.129	30.534	20.737
	-1.91667	31.927	23.302	24.954	37.789	18.4	27.843	20.805	23.873	23.832	26.781	28.094	22.22	26.492	22.057	21.839	26.899	25.204	28.132	27.482	19.238	22.311	26.946	44.477	28.79	31.835	18.656	20.711	24.31	30.244	21.245
	-1.83333	31.439	24.043	24.256	36.065	18.058	26.944	20.695	23.049	23.298	26.054	27.062	21.722	25.125	21.867	21.922	25.88	24.866	27.615	28.015	19.25	22.822	25.784	42.992	28.259	31.676	18.066	20.956	23.186	29.94	20.003
	-1.75	29.906	23.214	23.802	35.229	18.119	26.404	20.415	23.067	22.831	25.818	26.366	21.273	25.396	21.741	20.87	24.48	24.124	27.332	26.437	18.525	23.288	26.215	40.732	28.392	31.526	17.711	21.535	22.771	29.764	20.185
	-1.66667	29.743	23.503	23.312	36.118	18.415	26.854	20.464	22.354	22.137	24.747	27.08	20.753	25.41	21.516	20.971	23.804	22.994	27.254	26.296	18.627	22.147	24.989	40.472	26.88	31.183	18.461	19.784	23.113	29.083	20.165
	-1.58333	28.365	21.675	22.675	34.443	18.886	26.527	20.379	21.527	21.401	23.51	25.74	20.112	24.222	21.566	20.051	23.347	22.776	27.016	25.674	18.162	21.533	25.223	39.18	26.655	31.443	17.672	19.392	23.354	28.423	19.126
	-1.5	27.465	22.568	22.368	32.229	18.228	26.319	20.473	20.985	20.759	23.28	26.063	19.244	23.671	21.325	20.016	23.472	22.015	27.144	24.959	17.122	20.088	24.689	37.747	26.467	30.386	17.45	18.747	22.524	28.335	18.938
	-1.41667	27.787	21.614	22.226	32.238	18.508	25.129	20.279	20.918	20.633	22.839	27.461	19.322	24.08	20.381	19.158	23.275	20.653	26.166	24.605	17.162	19.374	24.833	38.177	25.367	30.175	17.718	18.435	22.064	28.161	18.663
	-1.33333	26.82	21.976	21.459	30.838	17.413	25.13	20.149	21.017	20.449	21.551	26.485	18.931	23.997	19.682	19.276	23.121	20.313	25.578	24.68	16.659	18.747	24.089	36.725	25.2	29.907	16.755	18.954	21.829	27.776	17.899
	-1.25	26.061	20.792	21.384	30.632	18.951	24.311	20.339	20.395	20.313	21.158	24.796	17.769	23.058	19.42	18.056	22.045	19.739	24.965	23.416	15.653	18.465	24.597	33.951	24.937	30.07	16.4	19.219	21.656	27.384	17.603
	-1.16667	26.213	21.973	20.934	30.091	17.073	24.709	20.021	20.073	19.94	20.313	25.02	17.254	22.005	19.063	18.013	21.347	18.403	24.585	22.817	16	17.703	22.637	33.292	23.829	29.803	16.483	18.828	21.911	26.677	17.622
	-1.08333	25.091	21.038	20.373	29.783	17.985	23.746	19.699	19.785	19.535	19.363	23.575	16.742	21.547	19.019	16.941	20.904	18.062	24.043	22.674	16.248	17.035	22.919	32.591	23.173	29.19	15.801	18.191	21.121	26.161	16.839
	-1	24.12	21.5	20.084	28.846	16.148	23.78	19.553	19.318	18.584	19.208	22.461	16.417	22.355	18.651	17.126	20.646	17.251	23.938	21.91	15.727	15.913	22.735	31.999	23.379	28.63	15.164	17.735	21.094	25.419	16.704
	-0.916666	23.966	20.549	20.197	28.521	18.14	22.894	18.594	18.66	17.522	18.563	22.703	15.658	22.15	18.713	16.002	20.549	16.238	23.111	21.835	16.082	15.047	23.214	32.108	21.819	28.438	15.545	16.546	20.772	24.922	16.764
	-0.833333	22.501	20.607	19.233	27.276	18.286	22.895	17.778	18.231	17.314	17.571	20.754	14.246	21.532	17.834	16.15	19.847	16.096	22.449	21.726	15.995	14.414	21.972	30.891	21.549	27.673	14.558	16.641	20.44	24.449	16.12
	-0.75	21.321	19.592	18.951	26.685	18.16	21.933	17.422	17.733	17.013	17.197	19.191	14.624	20.178	17.443	15.065	19.057	15.432	21.547	20.685	14.927	14.11	21.024	29.534	21.347	27.074	14.046	15.886	19.655	23.476	15.74
	-0.666666	21.255	20.095	18.855	27.202	17.401	21.47	16.563	17.334	16.559	16.418	19.45	13.492	19.54	17.21	15.039	18.17	14.558	20.909	19.985	14.74	14.594	20.067	29.314	19.36	25.98	13.965	15.994	19.013	22.324	15.524
	-0.583333	19.948	18.709	18.111	23.975	17.087	20.333	16.05	16.257	16.064	15.636	18.018	13.215	18.708	17.036	14.121	17.271	14.107	20.392	19.453	14.042	15.192	20.184	27.762	18.767	24.277	12.843	15.207	18.707	20.907	14.914
	-0.5	18.395	18.679	17.604	19.346	16.146	19.647	15.412	15.447	15.679	15.267	16.067	13.146	17.939	16.288	13.745	16.438	13.738	19.183	17.428	12.586	14.763	19.388	26.18	18.137	22.175	12.151	14.279	18.26	19.382	14.439
	-0.416666	17.785	16.97	17.162	17.65	15.929	17.998	14.396	14.624	14.673	14.534	15.207	12.57	16.402	15.835	12.683	15.803	12.731	17.969	16.309	11.908	13.71	18.509	25.487	16.019	20.773	12.192	13.618	17.015	17.561	13.869
	-0.333333	15.702	17.227	15.198	16.362	14.384	16.554	13.465	13.599	14.374	13.306	13.326	12.436	14.903	14.162	12.371	14.375	12	15.963	15.433	11.825	12.56	16.679	22.197	14.939	18.726	11.231	11.858	15.733	15.905	12.863
	-0.25	13.901	14.348	13.672	14.56	15.216	13.386	11.89	11.848	13.145	12.344	10.798	10.804	13.439	12.53	11.082	12.876	11.536	13.394	13.102	11.085	11.23	15.001	18.33	14.342	15.975	10.443	11.115	14.144	13.944	12.27
	-0.166666	11.97	12.773	11.132	12.502	13.705	10.649	10.601	10.515	11.487	10.228	10.359	10.159	11.759	11.171	10.71	11.123	10.256	11.433	10.954	10.95	10.404	11.861	15.101	11.989	13.229	10.488	10.126	12.355	11.935	10.945
	-0.083333	9.658	9.288	7.014	9.289	8.354	5.323	9.222	8.222	9.336	6.943	8.744	8.639	9.504	9.771	9.102	9.1	8.965	9.197	9.542	9.983	9.096	8.927	11.075	10.634	9.006	9.393	8.631	9.495	9.571	8.665
	0	5.59	6.945	2.158	4.893	3.595	2.698	7.468	4.35	7.717	3.8	8.817	8.854	6.825	7.4	8.211	6.968	8.057	6.597	6.968	8.705	8.748	5.081	4.949	9.442	5.505	8.569	6.783	7.139	6.833	7.014
	0.083334	2.174	2.604	0	0.747	0.726	0	7.003	1.495	6.265	0	9.164	8.96	6.462	5.524	6.714	4.843	8.043	4.113	4.756	8.488	7.7	7.762	1.926	7.042	4.204	8.835	6.939	4.982	4.791	5.138
	0.166667	0.491	4.798	0	0	2.113	0	10.962	1.916	6.581	0	11.369	10.832	3.938	3.6	7.68	4.342	5.725	3.715	3.496	7.08	8.723	5.896	3.148	7.235	5.117	6.082	3.985	7.159	4.258	3.023
	0.25	2.224	0	0	0	0	0	6.985	0	3.734	0	12.703	11.93	4.131	3.106	6.648	1.691	6.794	0	1.379	9.764	9.203	7.363	0	12.274*	2.128	7.423	3.878	4.272	1.028	0.186
	0.333334	0	0.395	0	2.732	0	0	11.274	1.557	1.955	0	14.703	12.279	4.683	4.809	5.213	1.635	6.703	0.648	0	14.218	9.469	6.492	0	8.618	1.773	10.201	4.84	3.242	2.341	1.085
	0.416667	0	0	0	1.31	0	0	13.401	1.987	2.83	0	13.734	12.973	5.094	7.465	5.235	1.907	6.311	1.953	1.399	10.608	9.931	6.542	0	9.002	1.72	10.717	4.028	3.106	4.303	1.776
	0.5	0	0	0.415	2.488	0	0	13.982	2.218	3.31	0	11.709	12.648	5.118	10.145	5.462	2.051	6.8	2.066	3.077	11.161	9.952	5.235	0	10.982*	2.426	10.091	4.178	3.61	3.964	0
	0.583334	0	1.13	0.727	4.729	0.642	0	13.5	3.053	4.301	0	11.615	11.807	4.861	11.503	5.345	1.646	5.486	2.044	2.561	11.353	9.447	5.145	0	10.707*	2.321	8.545	2.895	2.71	2.668	0
	0.666667	1.644	3.758	0.934	5.58	1.151	1.446	11.592	3.389	5.18	0	12.192	11.818	3.747	12.583	5.087	1.939	5.197	2.485	3.043	10.977	8.455	4.853	0	10.858*	2.848	5.896	3.301	3.453	3.275	1.367
	0.75	1.072	1.09	0.433	5.591	1.368	1.636	9.932	3.065	8.979	0	10.661	10.759	3.136	11.987	6.129	1.334	5.333	0	3.443	9.897	7.884	6.401	0	11.310*	2.618	5.532	2.462	2.749	5.192	2.072
	0.833334	1.166	0.586	0	5.578	0	3.568	8.627	0.79	11.159	0	10.705	10.721	2.359	10.963	4.104	1.133	4.289	0	4.249	9.585	8.354	5.918	0	8.442	3.371	5.974	1.882	2.346	3.475	2.21
	0.916667	1.698	0	0	2.864	0	0	7.973	0.431	12.043	0	10.779	10.264	1.754	9.645	4.774	1.501	4.151	0	3.599	9.24	8.326	5.302	0	7.473	3.668	5.402	1.351	1.826	3.053	0
	1	0.893	0	0	0.048	0	0	6.758	0	10.756	0	9.238	10.191	1.336	7.98	3.849	1.442	4.773	0	2.809	7.776	8.118	4.3	0	6.32	4.098	4.832	1.34	0.482	3.122	0
	1.08333	0.31	0	0	0.036	0	0	6.25	0	7.314	0	9.257	9.929	0.206	6.416	3.514	0.911	3.614	1.705	1.055	7.517	7.826	3.831	0	6.51	3.489	4.626	1.62	0	2.513	0
	1.16667	0	0.23	0	0.8	1.266	1.917	5.324	0	6.155	0	9.278	9.357	0	4.252	3.142	0.011	4.078	3.364	1.101	7.149	7.342	3.971	0	4.853	3.152	3.713	1.203	0	2.532	0.755
	1.25	0	1.377	0	0.648	0.805	1.795	4.745	0	4.991	0	7.548	0	0	2.874	3.011	0	2.712	0	0.865	6.227	8.269	3.13	0	4.851	3.422	2.526	1.534	0	2.182	0
	1.33333	0	2.03	0	1.131	0	3.263	4.589	0	2.905	0	7.698	0	0.295	1.971	2.361	0.9	2.971	0	0.021	6.049	7.024	2.256	0	4.138	0	2.869	1.546	0.487	0	0.82
	1.41667	0	0.621	0	1.404	0.339	3.541	4.359	0	1.509	0	7.518	0	0.833	1.563	2.509	0.798	1.853	0	0	5.317	6.732	1.601	0	2.362	1.21	2.192	0.649	0	0	1.902
	1.5	0	0	0	1.592	0	3.968	4.474	0	0.111	0	5.746	0	1.967	1.459	0	0	2.088	0	0	3.799	6.258	0.541	8.837	2.888	0	1.016	0.299	3.254	3.919	0.441
	1.58333	0	0	0	1.45	0	2.839	3.949	2.822	0	0	5.509	10.493	0.441	1.527	0	0	1.234	1.679	0	3.227	0	0	7.17	0	0	1.404	0.28	3.183	4.5	0
	1.66667	0	0	0	1.945	0	0	3.085	0	0	0	5.887	0	0	0.665	0.331	0	1.122	0	0	2.51	0	0	4.977	0	0.164	0	0.82	2.097	4.359	0
	1.75	0	0	0	2.038	0	0	3.093	0	0	0	4.538	0	0	0	2.924	1.543	0.985	0	0	0	0	0	0	0	0	0	1.602	0.087	3.589	0.547
	1.83333	0	0	0	2.123	0	0	2.231	0	0	0	4.664	10.599	0	0	0	0	0.193	0	0	0.565	7.11	0	0	0	0	0	1.912	0	0	1.152
	1.91667	0	0	0	1.761	0	0	2.79	0	0	0	3.199	0	0	0	0	1.745	0	0	0	0.362	6.62	0.587	0	0	6.347	0	0.507	0	0	0
	2	0	0	0	2.186	0	0	2.709	0	0	0	1.389	0	0	0	0	1.161	0	0	0	0	6.92	1.755	0	0	6.591	0	0.527	0	0	0
	2.08333	0	1.027	0	1.355	3.756	0	1.432	1.905	0	0	0	0	-0.868	0.032	3.88	0.975	0	3.351	0	0	6.642	1.883	0	0	6.247	0	0.185	2.051	5.322	0
	2.16667	0	0	0	2.281	0	0	1.432	0	0	0	2.377	0	0	0.539	3.004	0.463	0	3.79	0	0	6.708	2.632	0	0	0	0	1.446	0	5.806	0
	2.25	0	0	0	2.683	0.796	0	2.128	0	0	0	4.668	0	0	1.038	0	1.796	0	0	0	0	6.756	2.708	0	0	0	0	1.308	0	0	0
	2.33333	0	0	0	1.872	0	0	3.455	0	0	0	4.937	0	0	0.972	0	2.616	0	0	0	0	6.683	2.332	0	0	2.329	0	2.273	0	0	0.755
	2.41667	0	0	0	1.958	4.138	0	3.104	2.455	0	0	5.789	0	0	0.926	0	1.731	0	0	0	0	7.229	0	0	0	3.576	0	3.436	4.646	0	0.392
	2.5	0	4.038	0	2.583	0	0	4.482	3.731	0	0	6.171	0	0	2.062	0	1.951	0	0	0	0	6.875	0	0	0	3.792	0	3.728	0	0	0.667
	2.58333	0	0	0	1.563	0	0	3.328	4.228	0	0	6.157	0	0	1.724	0	2.273	0	0	0	0	7.206	0	0	0	3.927	0	4.541	0	0	1.194
	2.66667	0	0	0	3.259	3.94	0.092	3.292	2.901	0	0	7.319	0	0	2.27	0	2.014	0	0	0	0	7.58	0	0	2.424	4.116	0	4.891	0	0	0.672
	2.75	0	3.631	0	2.174	0	0.33	3.243	3.601	0	0	3.601	0	0	3.067	0	2.436	0	0	0	0	7.251	0	0	0	4.518	0	4.923	0	0	0.914
	2.83333	0	3.001	0	2.011	0	1.045	4.214	0	0	0	0	0	0	2.961	2.768	0.89	4.778	0	0	0	7.276	0	0	4.118	5.284	0	5.543	0	0	1.778
	2.91667	0.755	3.443	0	0	0	2.248	4.44	6.634	0	0	0	0	0	0	3.377	0	0	0	0	0.951	0	6.867	0	0	5.327	0	5.948	0	0	2.093
	3	1.824	2.574	5.53	0	0	2.551	5.239	5.628	0	0	0	0.000000*	0	0	0	3.43	0	0	0	0	9.123	0	0	0	6.354	0	5.907	0	0	1.39
	3.08333	2.818	0	5.255	0	4.611	2.83	5.043	0	0	0	0	0.000000*	0	0	0	2.79	0	0	0	0	0	0	0	0	5.421	0	5.476	0	0	3.897
	3.16667	3.324	3.222	0	0	0.506	2.964	0	0	0	0	27.196	0.000000*	20.738	0	18.836	0	21.963	0	32.138	0	0	0	0	2.712	7.133	9.573	0.000*	0	0	0
	3.25	0	0	0	0	0	4.918	0	0	0	0	25.661	0.000000*	18.436	0	0.000000*	22.244	16.563	0	39.264	37.661	0	0	0	0	5.849	0	0.000*	30.216	0	33.39
	3.33333	0.926	3.028	0	0	4.916	4.845	10.468	0	0	0	24.891	0.000000*	17.922	28.565	13.871	17.626	18.871	26.276	30.164	27.531	22.553	0	0	23.815	0	22.518	24.416	32.891	0	30.743
	3.41667	4.157	4.419	0	0	0	5.811	0	0	1.783	0	24.65	0.000000*	18.359	27.514	15.665	16.949	17.639	26.171	29.283	26.903	0.000*	0	0	24.768	0	24.319	25.349	32.246	0	29.342
	3.5	0	4.102	0	4.524	3.39	0	0	0	0.11	0	24.653	0.000000*	17.257	26.029	13.673	17.719	17.337	26.013	28.288	24.954	0.000*	22.097	0	25.312	21.225	0.000*	26.835	0.000*	0	31.465
	3.58333	6.457	5.854	0	0	0	0	0	0	0	0	24.619	0.000000*	18.204	25.869	14.838	17.144	17.527	25.964	27.82	24.507	23.75	0.000*	35.197	25.515	21.024	23.823	29.973	0.000*	28.809	0.000*
	3.66667	0	0	0	0	0	0	0	0	0	0	24.691	0.000000*	17.699	25.915	14.46	17.304	17.522	25.695	27.77	24.493	24.366	0.000*	0.000*	27.485	20.899	24.953	0.000*	0.000*	0.000*	66.514
	3.75	0	0	0	0	1.025	0	0	0	0	0	24.388	0.000000*	17.403	25.184	14.56	16.358	17.336	25.097	26.976	23.791	26.032	0.000*	0.000*	29.741	23.448	25.334	60.987	0.000*	0.000*	86.418
	3.83333	6.823	0	0	0	0	0	0	0	0	0	21.665	0.000000*	17.986	26.896	14.399	16.458	17.789	24.9	26.991	24.062	26.18	33.835	0.000*	31.606	27.053	27.841	71.806	67.209	31.77	106.979
	3.91667	5.225	0	0	0	0	0	0	0	0	0	21.32	18.72	17.876	25.454	14.989	16.22	18.021	25.008	27.019	23.322	25.358	0.000*	0.000*	33.489	0.000*	28.517	80.316	77.902	0.000*	111.112
	4	2.673	0	0	0	0	7.835	0	0	0	0	22.239	0.000000*	18.162	24.763	14.576	16.524	18.863	25.041	27.056	23.604	25.361	38.134	0.000*	35.03	41.62	30.91	90.78	86.856	40.448	112.053
	4.08333	7.754	8.308	0	0	0	10.772	0	0	0	0	25.823	0.000000*	18.11	0.000000*	14.837	16.702	0.000000*	25.196	27.042	23.435	0.000*	0.000*	74.07	36.185	46.222	32.521	98.331	94.591	46.677	117.125
	4.16667	0	7.025	0	0	0	11.18	0	0	0	0	21.988	0.000000*	18.916	39.974	16.399	15.933	42.096	35.71	26.213	23.797	0.000*	37.732	84.951	36.946	49.86	0.000*	99.959	95.272	62.285	115.231
	4.25	0	0	0	0	0	12.267	0	9.33	9.794	0	23.031	19.802	18.479	53.462	16.564	16.744	50.258	61.384	26.996	0.000000*	0.000*	0.000*	95.021	38.266	53.229	0.000*	101.021	96.046	75.653	131.908
	4.33333	7.544	0	0	0	0	12.492	10.114	7.806	9.729	0	23.809	19.75	18.339	71.546	15.629	16.883	65.228	88.042	27.659	0.000000*	0.000*	37.28	103.265	39.049	60.919	0.000*	107.016	97.195	75.787	139.554
	4.41667	0	0	8.67	0	2.063	13.686	10.138	8.739	10.72	0	23.039	19.79	18.199	86.248	0.000000*	18.579	77.172	109.818	27.456	0.000000*	0.000*	0.000*	102.792	56.596	85.695	0.000*	112.472	101.019	70.831	148.243
	4.5	8.374	0	9.63	14.392	0	14.476	9.447	8.734	9.909	0	22.978	19.764	18.707	103.905	15.374	20.506	79.867	123.026	27.842	63.706	0.000*	0.000*	112.937	71.202	95.37	91.1	125.087	109.772	69.194	148.115
	4.58333	9.323	9.281	8.885	0	0	0	11.06	0	10.995	0	22.575	19.713	19.027	115.796	15.326	20.793	84.509	131.127	27.983	80.268	40.442	0.000*	116.812	78.028	95.645	106.275	134.452	117.642	70.983	162.849
	4.66667	14.571	7.696	9.927	14.73	0	0	10.773	0	0	8.422	22.9	20.503	18.875	120.634	15.125	24.357	86.018	136.521	28.916	93.381	45.033	0.000*	118.995	96.109	93.541	105.302	142.055	124.625	75.307	173.546
	4.75	16.014	8.964	0	14.543	0	16.847	11.578	0	0	8.712	0.000000*	20.399	0	123.52	0.000000*	26.907	88.566	139.366	28.668	100.783	46.047	76.717	122.097	104.55	94.75	110.314	150.169	134.621	76.77	189.836
	4.83333	17.148	7.419	11.454	0	9.265	16.243	0	0	0	9.004	17.744	20.686	17.769	129.381	16.195	28.16	87.472	143.752	29.038	108.6	51.64	79.827	126.153	107.136	100.314	117.397	150.477	144.204	79.696	199.801
	4.91667	16.619	9.068	0	0	0	18.26	11.486	0	13.061	10.014	17.865	20.744	19.097	114.404	15.413	31.485	92.612	147.526	29.416	116.583	54.94	97.447	128.468	110.267	105.313	121.811	154.512	153.438	82.865	211.705
	5	11.801	10.775	0	0	5.435	17.593	0	0	13.44	11.083	17.66	18.507	19.455	109.045	16.969	35.167	95.316	148.176	28.762	118.81	57.802	103.944	131.816	116.276	110.309	128.657	158.384	162.984	86.47	0.000*
	5.08333	10.79	0	13.653	0	0	17.973	12.298	11.594	0	11.598	18.896	17.596	21.967	111.743	16.262	41.4	97.721	153.717	30.004	118.546	61.942	112.269	137.707	118.18	113.89	137.954	160.898	173.597	90.668	0.000*
	5.16667	11.852	0	13.387	0	0	17.415	0	11.255	15.034	12.064	19.194	17.968	23.73	129.344	14.304	46.284	99.767	153.471	31.205	125.663	64.675	123.919	143.604	124.468	117.179	141.713	157.102	176.558	86.787	0.000*
	5.25	11.523	19.483	13.935	0	9.86	18.758	0	11.683	14.58	12.568	19.265	18.603	26.737	131.709	0.000000*	52.239	103.196	151.374	31.127	130.399	66.087	133.833	138.694	130.89	123.775	146.77	163.943	172.505	85.372	235.788
	5.33333	11.502	19.398	14.798	0	7.8	21.753	0	12.024	14.057	12.873	20.283	19.622	26.943	117.298	11.386	53.615	100.336	151.505	29.333	134.719	80.238	131.451	138.542	119.373	118.694	139.793	164.012	171.381	83.535	224.142
	5.41667	12.07	18.935	16.153	17.042	8.673	18.738	16.414	12.615	14.842	12.861	21.56	19.716	29.747	96.392	13.961	56.003	102.457	154.587	30.123	129.116	86.617	123.83	137.799	124.77	125.233	143.111	165.637	172.522	82.011	227.91
	5.5	12.39	14.677	15.241	0	9.301	18.383	14.703	12.61	14.233	13.433	22.44	19.259	32.792	110.774	0.000000*	58.116	105.232	152.806	34.041	140.731	92.978	115.826	140.011	132.538	126.28	145.587	165.129	173.417	78.426	242.843
	5.58333	11.806	11.679	16.939	0	13.346	19.795	0	13.776	14.882	12.754	21.834	20.935	37.991	112.358	14.227	60.103	103.972	158.996	35.239	130.339	96.745	122.325	139.056	128.636	123.485	144.345	165.227	173.987	78.115	228.668
	5.66667	12.87	13.359	16.519	0	0	19.577	14.93	13.2	15.546	0	22.841	19.752	42.463	72.785	14.605	61.44	109.112	159.905	37.932	140.807	96.791	124.546	142.573	129.597	113.666	137.003	163.298	173.45	79.375	218.742
	5.75	13.554	12.579	17.1	0	7.612	20.603	0	0	15.102	15.049	23.815	0.000000*	45.814	64.258	13.99	63.793	113.261	161.207	42.713	136.102	86.963	140.802	143.483	119.412	113.778	120.494	165.03	174.448	79.932	219.416
	5.83333	13.051	12.543	17.569	0	11.447	19.443	17.344	0	14.719	15.879	23.489	0.000000*	46.316	71.772	13.8	67.823	116.343	157.83	47.314	135.862	78.07	137.83	144.375	121.404	0.000*	121.459	156.161	175.744	81.199	210.11
	5.91667	13.631	13.392	18.101	0	11.506	21.617	16.343	13.993	15.298	14.862	23.605	22.072	46.964	78.209	14.082	73.388	117.873	156.526	50.104	127.546	76.456	142.737	147.188	126.771	95.355	120.006	163.51	177.845	83.233	198.565
	6	14.678	13.29	18.149	0	10.934	20.507	16.117	14.362	15.493	12.507	24.769	21.96	47.817	73.21	14.073	78.643	119.535	155.341	53.378	143.694	76.532	140.42	146.737	135.973	0.000*	118.259	166.323	180.42	84.601	212.116
	6.08333	14.022	14.162	18.056	0	10.778	21.515	0	14.122	15.586	14.71	23.83	22.803	50.62	72.626	14.526	83.853	120.397	160.778	55.772	131.995	100.142	145.395	148.652	130.89	0.000*	131.438	155.589	181.745	85.852	224.627
	6.16667	14.699	14.033	18.203	0	10.813	21.517	16.101	0	15.473	13.286	23.809	22.255	52.424	75.318	14.237	91.373	121.323	161.112	53.111	124.189	109.573	150.209	147.449	132.496	66.572	133.782	152.588	181.678	86.706	235.598
	6.25	14.929	14.125	18.684	0	11.381	22.109	17.001	0	15.074	12.486	25.406	0.000000*	55.755	65.907	14.422	98.705	123.632	161.397	51.796	125.434	109.528	166.183	148.478	130.306	66.151	135.707	152.341	166.406	88.587	260.72
	6.33333	14.577	14.144	18.856	0	14.183	21.883	16.871	0	15.575	13.982	24.792	0.000000*	56.186	66.514	14.174	106.215	117.566	163.548	50.703	120.402	109.203	160.668	148.246	129.206	64.086	130.524	150.464	163.265	89.851	249.236
	6.41667	14.571	15.447	19.313	0	12.667	22.485	17.286	0	15.586	13.19	24.891	0.000000*	58.283	83.11	13.936	113.085	117.328	163.821	46.876	118.555	114.271	165.678	149.157	131.663	64.93	129.231	150.083	186.61	91.929	263.413
	6.5	15.556	15.57	18.757	0	11.508	22.052	17.368	15.976	15.723	13.68	26.526	24.936	57.879	79.381	14.216	117.253	116.119	172.275	48.3	117.157	113.626	184.036	151.212	130.545	74.871	116.494	151.189	177.511	93.399	270.028
	6.58333	14.852	15.455	20.313	0	10.862	24.365	17.415	14.146	16.187	14.131	26.049	23.996	57.28	82.952	14.591	121.877	116.356	151.343	45.851	114.86	114.293	195.867	157.332	126.876	79.234	118.515	149.04	153.455	92.133	247.785
	6.66667	15.075	15.516	20.02	0	11.328	22.635	17.719	14.379	16.505	13.801	25.84	0.000000*	59.484	88.729	14.115	126.848	114.846	164.473	44.394	117.985	113.976	197.78	152.42	127.514	115.285	115.079	147.787	182.241	89.955	253.583
	6.75	15.805	16.574	19.752	14.166	11.553	24.326	18.439	15.33	16.355	13.22	27.265	0.000000*	59.01	88.033	14.095	130.36	114.884	159.752	42.856	107.101	118.175	207.228	151.054	126.583	116.967	112.652	145.927	189.227	88.95	243.095
	6.83333	15.224	16.357	20.971	0	12.589	23.18	18.331	15.016	16.732	14.532	26.983	26.155	58.211	84.197	14.313	131.533	113.738	163.801	40.47	110.56	120.171	205.119	147.907	124.746	124.016	122.986	144.758	193.151	87.368	198.365
	6.91667	14.841	16.634	20.38	0	10.93	25.115	18.472	14.876	16.713	13.457	0.000000*	24.796	57.921	91.096	14.122	133.48	114.322	158.788	39.908	107.985	119.902	217.289	149.518	127.498	123.964	131.003	143.956	193.993	86.777	209.077
	7	16.051	16.715	20.443	0	11.442	24.527	18.616	14.568	17.137	13.958	0.000000*	27.557	58.707	99.752	14.249	134.237	114.304	164.4	39.675	149.284	124.226	210.562	151.867	125.069	121.435	133.876	143.312	191.416	90.233	212.025
	7.08333	15.614	18.021	21.213	0	11.267	24.784	19.391	15.517	17.47	14.523	0.000000*	0.000000*	59.933	95.528	14.534	135.91	113.493	159.32	39.283	150.12	121.807	209.951	151.426	122.165	125.299	138.113	143.883	194.987	92.392	259.075
	7.16667	16.226	16.744	21.342	14.156	11.106	25.398	19.539	0	17.484	14.355	0.000000*	25.858	62.623	90.258	14.277	136.711	114.107	156.007	39.405	119.548	126.568	201.863	151.348	124.483	132.427	140.09	144.028	197.525	94.092	256.026
	7.25	16.131	17.406	21.012	0	11.719	26.202	19.315	15.894	17.694	14.179	20.041	0.000000*	63.94	87.311	14.341	136.469	112.792	154.957	39.69	115.867	127.497	198.752	142.132	124.237	133.182	142.54	143.199	195.545	96.393	245.792
	7.33333	16.118	17.602	22.269	0	11.434	25.574	20.626	15.553	17.666	14.016	0.000000*	0.000000*	65.779	94.845	14.539	131.548	111.265	147.902	38.645	158.544	128.996	191.623	148.474	121.23	128.39	140.352	143.622	190.944	99.803	256.102
	7.41667	16.031	18.153	21.696	0	11.782	26.387	20.546	15.927	18.198	14.049	0.000000*	26.239	68.135	98.142	0.000000*	129.59	112.939	144.577	38.999	159.638	129.089	185.944	149.189	118.775	123.697	137.772	144.056	195.438	103.216	232.539
	7.5	17.025	18.087	22.688	14.598	11.639	26.63	20.245	15.655	18.309	14.095	21.637	25.592	69.758	88.992	13.525	123.742	111.342	143.594	38.882	158.272	128.328	175.515	147.869	116.591	121.614	138.389	143.969	191.849	105.519	214.673
	7.58333	16.463	18.431	22.745	0	11.406	28.223	20.416	15.762	18.562	14.733	0.000000*	26.696	71.333	102.906	14.258	122.986	110.39	139.698	38.177	159.413	129.568	178.772	146.847	113.128	118.918	136.866	145.106	188.823	107.916	252.17
	7.66667	16.186	17.982	23.405	13.691	11.744	27.556	20.677	15.884	18.611	15.082	21.894	0.000000*	71.995	80.156	15.036	120.149	111.741	136.749	39.361	154.302	131.721	178.214	148.006	110.043	134.557	134.669	145.012	168.583	110.372	233.201
	7.75	17.431	19.058	22.733	14.96	11.95	28.827	20.945	16.167	18.917	14.82	0.000000*	0.000000*	74.152	94.229	14.628	120.102	108.994	137.614	38.457	138.871	132.127	181.13	145.628	108.013	132.748	135.916	145.827	172.89	112.878	244.866
	7.83333	16.192	19.128	24.218	14.989	11.379	28.211	20.594	15.918	19.094	15.691	19.9	26.704	74.668	97.679	14.719	119.077	109.085	133.534	37.534	134.269	132.291	177.718	144.968	101.319	131.421	135.181	146.241	172.977	114.876	229.235
	7.91667	16.487	18.973	23.65	14.037	11.915	29.564	20.778	16.492	18.781	15.095	0.000000*	26.551	75.171	98.728	14.169	112.93	107.725	128.314	37.803	142.74	131.817	182.269	144.521	102.266	121.515	134.217	146.565	174.718	115.916	281.078
	8	17.891	19.605	24.146	15.451	12.118	29.895	20.796	16.373	18.335	15.378	18.262	0.000000*	76.012	88.799	15.488	116.309	109.045	125.626	36.776	129.889	130.373	177.71	141.665	107.199	117.625	135.759	145.921	177.738	110.968	242.98
	8.08333	17.34	19.393	23.718	0	10.96	29.608	20.904	15.838	17.178	15.062	0.000000*	25.759	77.397	104.324	0.000000*	115.458	108.573	121.92	36.308	132.299	129.839	181.705	142.33	107.309	127.171	135.428	145.059	179.291	108.742	239.838
	8.16667	15.871	18.107	23.153	0	11.932	28.222	20.203	15.93	16.304	14.523	0.000000*	26.262	80.072	96.265	15.074	109.502	108.672	118.82	37.323	126.902	129.621	177.006	143.228	105.349	126.134	134.936	145.749	180.853	106.814	234.301
	8.25	16.481	18.674	22.336	12.298	11.309	26.735	0	14.209	0	13.751	18.894	25.759	81.477	104.313	15.458	103.828	109.567	115.452	36.602	131.55	129.745	179.783	141.231	106.671	131.941	135.93	145.705	185.489	105.285	242.316
	8.33333	15.304	17.619	22.788	0	11.256	25.953	19.387	14.69	19.528	14.11	19.458	26.296	81.496	105.387	15.349	100.642	109.731	114.372	35.591	129.42	129.32	170.673	141.772	104.029	133.09	135.967	145.992	185.937	103.781	250.365
	8.41667	16.212	17.614	21.898	13.567	11.013	26.582	19.125	14.364	0	13.507	18.652	25.294	82.125	99.479	15.31	96.9	108.563	112.491	36.046	130.075	129.316	209.095	142.137	106.445	132.887	134.796	145.668	188.857	101.665	227.998
	8.5	0	16.883	21.679	11.652	10.71	24.897	18.491	14.02	13.862	13.709	20.157	25.556	86.15	102.203	13.864	94.313	110.727	103.985	35.359	127.57	126.947	241.891	139.702	110.999	133.112	136.997	145.582	189.199	99.401	230.855
	8.58333	14.765	16.626	21.401	0	10.653	24.686	18.893	14.39	14.116	13.097	19.372	0.000000*	89.155	110.477	15.291	93.319	108.182	102.045	34.131	127.662	126.733	248.182	140.617	109.472	132.286	137.3	146.065	189.197	97.563	208.617
	8.66667	14.919	16.992	21.882	11.841	10.699	24.946	18.771	15.044	13.362	12.843	19.623	0.000000*	91.691	105.764	14.666	90.603	101.795	101.1	34.193	123.627	126.809	238.814	141.565	109.945	133.039	137.752	146.213	188.793	96.174	163.648
	8.75	15.38	16.766	21.114	0	10.997	24.07	19.33	14.42	13.049	13.26	19.207	0.000000*	93.29	93.981	15.425	86.505	102.538	99.969	34.189	121.8	126.079	242.947	140.543	111.073	133.559	139.788	146.292	185.951	94.587	150.311
	8.83333	13.914	17.107	21.023	0	10.958	23.741	18.442	15.059	13.644	13.276	20.789	25.279	94.564	92.022	14.313	92.138	103.504	116.613	33.15	119.879	126.089	231.016	142.338	109.809	133.912	140.204	145.512	186.166	100.777	163.567
	8.91667	13.582	17.366	20.63	10.805	11.538	24.28	18.434	14.188	13.214	13.549	19.502	23.805	97.432	99.098	0.000000*	76.52	104.436	116.906	32.428	115.756	125.103	231.226	143.859	111.557	132.222	137.397	144.749	185.818	96.094	180.689
	9	14.447	16.563	20.932	12.282	10.607	23.844	18.163	14.328	13.11	13.005	0.000000*	0.000000*	100.413	96.09	15.699	80.721	103.904	115.514	31.012	114.87	123.909	218.717	142.905	115.079	130.275	138.745	143.52	183.339	93.986	182.411
	9.08333	14.193	16.418	20.493	0	10.223	24.384	18.448	14.176	12.665	0	18.801	25.561	102.948	97.247	0.000000*	88.208	101.554	115.847	30.441	113.698	122.692	218.307	144.37	115.858	128.246	139.119	141.69	181.973	92.111	191.5
	9.16667	12.825	16.316	20.854	11.311	11.019	0	17.649	14.692	12.551	0	20.338	23.264	101.307	94.781	15.853	92.907	102.433	114.938	30.288	110.387	122.646	207.773	146.233	114.829	127.324	136.262	140.743	180.302	91.982	192.089
	9.25	13.159	16.354	19.794	0	10.888	24.024	18.236	14.46	12.59	13.805	0.000000*	0.000000*	102.196	94.455	15.328	87.654	101.29	114.27	30.787	108.926	124.303	213.863	146.355	119.133	125.841	137.884	140.911	179.189	90.904	202.146
	9.33333	13.82	16.171	19.561	11.039	10.623	22.214	18.152	0	12.381	14.507	0.000000*	0.000000*	103.446	90.256	15.577	87.722	98.976	110.577	30.248	109.273	125.79	213.499	148.543	115.084	124.512	136.911	139.241	178.454	90.006	217.895
	9.41667	13.137	16.068	19.656	0	10.632	23.423	0	14.815	12.726	12.816	0.000000*	22.235	107.188	103.155	15.709	97.931	96.558	108.835	29.25	105.696	125.086	209.054	151.185	115.174	123.535	133.988	152.213	178.021	89.577	197.479
	9.5	12.855	15.968	19.634	12.222	11.181	22.103	0	14.147	0	12.805	0.000000*	22.601	110.048	100.897	0.000000*	112.811	97.878	106.458	29.608	105.904	124.031	198.564	151.252	118.999	120.859	134.316	159.171	178.435	88.631	202.67
	9.58333	12.615	15.882	19.327	0	10.339	23.021	16.17	14.915	12.451	0	0.000000*	22.377	114.337	97.773	15.444	115.756	93.044	105.072	28.483	105.258	123.225	197.186	153.447	115.26	118.283	134.119	167.702	175.386	87.801	203.25
	9.66667	13.027	16.075	19.461	0	11.421	0	18.045	15.12	12.538	0	0.000000*	22.215	117.289	93.177	16.266	123.479	93.669	103.086	27.356	102.547	123.539	191.419	156.015	114.744	118.665	131.815	140.23	172.46	89.071	192.376
	9.75	12.996	15.659	19.146	0	10.836	23.549	17.73	0	12.771	0	0.000000*	21.803	119.425	95.445	16.095	127.8	93.112	101.099	27.394	102.069	123.982	191.981	155.541	118.27	118.445	133.664	139.932	173.219	95.895	195.163
	9.83333	12.285	15.687	18.597	0	11.266	23.072	17.608	14.601	12.775	12.059	0.000000*	21.805	124.985	83.739	16.148	114.97	90.024	101.505	27.443	101.992	124.95	186.691	157.21	116.24	117.955	133.441	141.625	171.512	98.888	193.677
	9.91667	12.978	0	19.615	0	11.605	21.586	0	0	12.317	12.362	0.000000*	21.803	128.885	98.677	15.19	112.365	92.123	102.216	25.844	99.235	124.998	187.539	159.458	117.818	115.528	131.941	164.686	172.302	98.231	197.698
	10	12.388	15.424	18.465	11.993	10.529	22.409	0	0	12.269	0	0.000000*	0.000000*	125.92	85.887	16.468	115.27	87.81	101.688	25.677	99.994	125.058	180.872	159.241	118.481	113.727	133.136	169.822	170.859	100.769	189.312
	10.0833	13.576	15.342	18.722	0	10.788	21.613	18.137	0	12.239	13.041	0.000000*	21.356	106.892	91.481	16.415	116.374	89.108	100.072	24.733	100.17	125.446	182.705	159.653	116.333	112.719	132.807	172.36	169.627	105.473	189.455
	10.1667	12.408	15.414	19.017	10.17	11.335	21.567	0	0	11.946	13.194	0.000000*	20.926	97.242	92.678	15.359	130.381	87.491	100.268	24.081	97.101	125.803	178.452	162.555	117.468	112.48	130.797	161.008	167.278	108.212	190.373
	10.25	13.117	15.64	18.395	10.571	10.437	22.205	0	0	12.185	13.591	0.000000*	20.741	110.437	95.218	15.738	122.401	92.791	98.745	23.581	97.44	126.754	178.567	167.802	120.548	112.31	132.125	166.734	166.383	108.799	187.642
	10.3333	12.083	15.077	18.673	11.242	0	21.364	0	13.195	12.195	0	0.000000*	21.093	132.211	111.094	15.425	121.38	92.112	97.904	23.738	97.482	127.504	174.117	173.243	117.253	111.894	131.618	176.727	166.803	109.091	184.017
	10.4167	10.638	15.097	18.449	10.466	11.271	0	17.039	0	11.93	0	0.000000*	21.564	134.59	101.575	15.328	122.964	97.072	97.875	22.399	95.273	128.303	176.618	174.329	117.774	109.954	129.758	172.311	166.499	108.758	174.615
	10.5	11.637	14.979	18.472	0	11.584	19.225	17.652	0	12.009	0	16.588	20.326	122.323	86.938	15.909	122.168	98.36	97.143	22.393	95.464	128.358	172.536	175.354	119.592	109.004	130.724	171.466	165.818	108.413	178.816
	10.5833	14.071	15.157	18.346	11.125	0	21.391	18.111	0	11.982	0	19.237	20.122	103.277	82.596	15.019	121.442	100.084	95.181	21.889	95.238	128.639	174.473	176.82	115.018	107.884	130.273	172.175	163.97	108.294	177.644
	10.6667	11.95	14.887	18.572	0	0	20.064	18.11	0	11.952	0	19.237	0.000000*	102.687	90.808	15.901	119.303	103.008	93.543	21.911	93.314	128.723	169.635	175.386	113.394	107.222	128.694	172.976	161.378	106.746	175.764
	10.75	11.957	14.959	18.485	11.81	0	21.001	17.928	0	11.929	0	0.000000*	20.366	99.047	101.504	15.293	114.854	104.005	93.06	21.606	93.217	129.5	172.59	172.795	115.372	107.78	130.142	173.835	161.926	97.747	174.045
	10.8333	13.609	14.624	17.836	0	0	18.965	17.737	13.577	11.776	0	18.099	19.775	100.342	98.248	0.000000*	109.618	106.44	93.023	21.136	93.45	130.515	169.076	172.12	113.109	106.804	129.867	171.348	161.107	93.674	169.197
	10.9167	11.873	14.657	18.774	9.617	8.807	0	17.354	0	11.875	0	21.048	0.000000*	112.568	99.894	16.043	107.162	111.064	92.937	20.974	91.536	130.455	171.364	172.222	112.348	105.91	128.107	171.31	162.084	90.948	167.82
	11	12.644	14.851	17.839	0	11.224	0	15.774	0	11.807	0	20.464	20.04	133.964	85.874	15.788	103.815	111.896	92.159	20.915	92.12	130.854	166.025	169.99	114.682	103.673	129.855	172.857	160.125	87.286	172.075
	11.0833	12.354	15.8	18.236	11.719	11.58	19.715	17.493	0	12.037	0	19.826	20.091	140.571	91.62	15.663	100.15	114.665	91.383	20.954	91.518	133.467	169.745	170.895	112.634	103.239	129.464	173.394	159.711	81.771	188.941
	11.1667	11.954	14.339	17.89	10.168	10.31	0	17.077	0	11.689	0	20.944	0.000000*	120.005	95.48	15.993	98.025	115.352	90.923	20.679	89.489	133.231	165.445	170.38	113.837	103.325	128.041	171.573	157.473	77.526	152.487
	11.25	0	14.418	18.096	0	10.195	20.072	17.15	15.12	0	0	0.000000*	19.972	111.94	96.765	16.898	94.804	116.472	89.049	21.134	90.476	133.503	167.78	168.299	115.624	103.298	129.84	171.592	157.05	80.308	156.027
	11.3333	12.224	14.266	17.329	10.759	10.695	19.864	17.683	0	11.753	0	20.388	20.302	108.717	88.727	15.889	91.806	115.014	89.252	20.801	91.051	133.857	163.27	168.673	139.546	102.989	129.357	169.771	158.587	78.066	187.621
	11.4167	11.82	14.418	18.459	11.658	11.588	20.767	17.349	0	11.772	0	19.45	19.071	132.274	84.214	16.232	89.428	113.731	88.679	21.624	88.52	133.62	166.892	167.987	134.894	101.824	127.956	170.396	157.61	74.071	0.000*
	11.5	13.14	14.262	17.201	0	0	21.577	17.761	0	0	0	18.323	0.000000*	153.579	104.272	17.043	86.861	114.178	88.305	20.896	88.17	133.109	163.406	165.808	125.025	100.314	129.848	169.344	157.466	72.262	197.356
	11.5833	14.208	14.23	17.766	11.521	11.34	0	17.374	0	0	0	0.000000*	19.046	154.328	101.116	0.000000*	86.378	110.173	91.458	21.215	89.651	132.667	166.178	165.371	131.525	100.395	129.599	169.673	155.592	72.694	225.195
	11.6667	10.979	14.123	17.36	11.399	11.294	19.65	16.95	14.937	12.256	0	19.763	20.076	120.474	101.695	0.000000*	87.219	109.619	94.128	20.716	90.997	132.165	161.817	163.488	138.717	100.441	127.927	168.944	154.453	72.138	213.361
	11.75	13.191	14.799	17.415	8.596	10.485	20.3	16.97	17.091	11.685	0	19.862	19.54	128.157	68.252	16.285	87.922	108.565	97.231	21.158	93.551	132.3	165.441	160.74	141.36	101.076	129.555	169.585	153.9	70.446	213.235
	11.8333	0	14.022	17.116	8.825	10.623	20.317	16.887	13.165	11.479	0	0.000000*	0.000000*	141.946	61.109	15.904	89.314	107.129	99.891	16.603	96.451	132.808	161.024	160.348	137.524	100.824	129.3	167.025	153.848	68.858	208.779
	11.9167	14.2	13.988	17.228	8.962	0	21.092	14.966	0	11.306	9.758	19.862	19.749	144.586	61.409	16.133	90.994	104.948	103.958	19.805	96.943	132.52	164.778	158.788	137.169	99.931	127.917	167.907	153.886	67.613	200.772
	12	0	13.946	17.058	0	0	18.944	17.35	15.258	11.377	9.896	0.000000*	18.956	138.443	116.845	16.529	92.378	104.645	106.886	18.478	99.651	131.298	161.601	156.092	136.932	99.047	129.596	165.925	155.163	67.222	202.539
	12.0833	0	13.941	16.898	11.231	10.028	19.351	16.798	0	0	11.637	20.197	20.274	139.93	98.64	16.835	93.5	102.578	109.884	0	101.081	131.421	163.532	155.574	136.275	98.651	128.816	165.388	153.655	66.191	202.342
	12.1667	8.883	13.903	17.126	0	11.752	20.434	16.574	14.249	0	0	0.000000*	19.599	150.684	102.748	16.902	93.624	102.051	112.587	0	100.526	130.857	160.293	154.42	129.173	99.589	127.85	164.005	151.77	65.188	194.368
	12.25	0	13.863	16.778	0	0	20.66	16.574	14.162	0	0	18.978	20.259	141.598	104.428	15.528	95.187	100.251	116.1	0	104.45	130.88	163.79	151.552	142.742	99.711	129.416	162.622	151.636	62.819	192.488
	12.3333	7.952	13.706	16.225	10.828	0	20.419	0	0	0	9.957	21.269	0.000000*	117.141	101.369	16.717	96.605	99.793	119.912	0	106.342	130.503	159.987	150.945	129.63	99.489	129.238	163.68	151.712	63.302	188.379
	12.4167	0	13.812	16.694	9.487	11.271	20.23	16.658	13.531	10.275	10.208	19.146	19.954	140.26	105.086	16.524	97.113	98.434	121.964	0	105.352	130.257	163.374	149.376	141.015	97.905	127.194	161.979	150.693	62.141	183.308
	12.5	0	13.617	16.303	0	0	19.852	15.989	14.54	0	0	0.000000*	0.000000*	130.541	107.907	16.359	98.309	97.517	123.557	0	107.065	129.013	159.515	146.333	141.479	96.378	128.501	161.865	152.226	61.011	184.334
	12.5833	0	13.778	16.264	10.797	10.145	0	16.833	0	0	0	0.000000*	18.994	139.691	106.52	16.299	97.556	96.17	120.789	0	109.531	128.24	162.219	145.689	143.479	96.342	129.171	160.747	151.256	60.005	183.585
	12.6667	0	13.652	16.222	0	10.051	20.557	16.185	13.707	11.591	6.895	18.084	19.901	139.424	98.431	0.000000*	94.31	95.082	117.599	0	108.708	127.733	157.877	144.002	144.64	96.366	127.057	160.893	150.013	59.697	183.427
	12.75	0	13.613	16.389	0	0	0	16.729	0	0	0	0.000000*	18.845	138.901	98.037	0.000000*	91.372	95.448	116.552	0	106.847	127.134	161.688	141.377	146.174	96.637	127.934	159.077	150.495	59.5	185.629
	12.8333	0	13.755	15.861	9.788	0	0	15.827	0	0	0	20.003	19.299	135.988	109.974	11.785	90.168	91.313	114.454	0	106.382	127.375	157.568	141.416	144.043	95.648	126.096	159.774	151.272	59.254	186.286
	12.9167	8.532	13.529	15.819	10.26	0	19.546	16.699	0	0	0	20.982	19.969	135.037	103.318	11.587	89.354	91.047	111.953	0	104.755	126.274	161.108	139.975	142.626	95.534	125.443	158.252	150.668	58.362	182.829
	13	0	13.357	16.3	9.804	0	17.066	16.24	0	0	0	0.000000*	0.000000*	135.933	94.443	0.000000*	88.224	88.941	109.492	0	102.927	125.313	156.872	137.991	142.278	94.775	126.457	159.063	151.856	57.673	183.5
	13.0833													135.381	96.164		86.418	88.787	106.57		104.4	125.124	160.456	138.438	141.122	94.652	126.236	157.772	147.585	57.072	186.296
	13.1667													133.671	102.934		87.969	86.977	103.041		101.524	125.292	156.386	137.453	137.604	94.765	124.38	157.547	147.505	55.729	185.679
	13.25													132.278	102.614		88.831	84.969	102.121		101.122	125.441	159.652	135.093	137.943	94.992	124.303	156.306	146.052	53.62	184.854
	13.3333													131.256	103.653		89.133	87.565	101.044		102	125.456	156.142	134.461	134.779	94.459	125.227	155.012	142.836	52.575	186.517
	13.4167													130.727	109.303		90.971	90.669	98.164		98.264	125.353	159.925	132.952	133.535	93.76	122.325	154.296	144.839	52.164	183.778
	13.5													126.621	107.788		91.47	95.53	96.281		98.755	124.564	156.726	131.386	134.032	92.425	124.559	153.206	144.125	51.298	181.835
	13.5833													127.776	87.62		93.513	94.666	92.545		100.978	124.076	159.103	131.126	132.113	90.776	124.472	153.019	145.992	50.292	184.347
	13.6667													127.011	97.611		92.735	97.137	91.137		97.46	123.68	157.398	130.701	130.768	91.029	122.327	152.006	144.683	48.567	180.989
	13.75													121.801	105.211		94.324	98.699	89.792		96.071	123.977	162.293	129.047	132.217	90.674	124.128	151.77	145.521	48.567	180.564
	13.8333													118.984	102.784		94.319	103.018	88.296		98.261	123.883	159.408	128.761	129.932	89.938	125.575	151.502	146.079	48.567	182.174
	13.9167													121.365	115.013		96.975	105.465	87.061		97.024	123.906	161.163	128.685	128.25	90.166	123.253	151.209	146.293	48.567	179.466
	14													123.44	97.032		98.508	106.947	86.876		95.655	123.331	158.135	126.742	129.472	88.02	124.057	152.312	147.007	48.567	181.107
	14.0833													122.529	99.397		97.799	110.444	89.929		95.631	124.22	160.636	127.914	129.008	86.87	124.981	151.406	146.624	48.567	182.745
	14.1667													121.245	99.845		93.933	111.779	92.545		95.075	124.221	158.441	128.212	129.103	87.981	123.881	151.142	145.747	48.567	178.528
	14.25													119.406	99.963		92.972	113.107	95.412		94.764	123.241	160.606	126.22	130.91	88.687	126.739	150.387	145.5	48.567	180.95
	14.3333													116.296	99.686		92.638	112.706	99.387		95.906	123.521	158.871	127.174	127.739	94.279	126.819	149.896	146.794	48.567	180.237
	14.4167													115.553	109.511		89.867	111.414	103.242		93.514	124.216	160.031	127.365	127.896	96.419	125.592	151.013	146.672	48.567	178.371
	14.5													118.74	98.53		89.207	110.558	106.591		93.747	123.785	158.136	129.053	128.544	94.803	127.258	150.942	146.947	48.567	177.078
	14.5833													115.833	99.809		86.954	108.655	108.946		95.754	123.621	160.551	128.471	126.089	98.093	126.502	149.895	145.672	48.567	179.358
	14.6667													114.117	98.784		86.422	107.43	110.545		93.061	123.932	157.968	129.004	126.151	104.57	124.877	149.74	145.323	48.567	176.837
	14.75													112.715	87.037		87.289	105.479	112.303		93.303	124.95	160.087	128.67	127.901	108.662	126.829	150.037	144.933	48.567	177.379
	14.8333													111.153	103.741		90.024	104.819	113.799		96.403	126.828	157.392	129.082	125.528	110.856	126.611	150.025	145.092	48.567	177.244
	14.9167													113.769	107.445		90.851	103.823	115.398		94.555	126.173	161.067	131.232	125.17	112.683	124.561	149.271	145.841	48.567	175.658
	15													112.216	117.91		93.213	100.634	115.786		92.367	125.531	158.264	131.715	126.855	113.611	125.742	148.886	145.907	48.567	177.614
	15.0833													112.914	104.737		94.511	102.531	112.683		93.198	125.433	159.215	133.806	124.242	115.523	126.1	148.706	145.132	48.567	176.584
	15.1667													110.744	108.901		92.768	101.388	109.202		92.657	125.175	156.598	133.302	123.969	118.006	123.457	147.774	144.016	48.567	176.631
	15.25													106.407	113.927		93.644	99.642	106.995		91.48	125.871	159.637	132.593	125.849	121.24	125.585	146.491	144.106	48.567	175.358
	15.3333													108.412	125.101		94.998	99.954	104.779		93.673	125.463	156.393	132.991	123.076	120.872	124.524	146.525	144.055	48.567	176.458
	15.4167													110.161	105.902		97.563	99.039	102.595		91.382	125.645	158.747	131.756	122.889	120.291	120.489	147.535	144.155	48.567	174.314
	15.5													110.053	100.543		99.548	97.421	101.74		90.948	124.705	155.959	131.273	124.517	121.448	122.385	146.62	145.043	48.567	174.776
	15.5833													110.737	98.336		99.285	96.987	99.894		92.682	124.19	158.927	132.774	122.024	122.943	123.782	145.816	144.799	48.567	175.531
	15.6667													106.73	107.293		98.396	93.727	98.245		90.497	124.197	156.194	132.174	122.097	125.016	121.98	145.272	143.22	48.567	171.188
	15.75													101.869	107.219		94.966	93.441	96.73		92.443	124.302	157.673	132.343	123.621	126.115	123.78	144.911	142.882	48.567	173.806
	15.8333													101.174	105.608		93.754	91.738	95.264		91.703	124.324	155.384	133.363	121.544	127.063	123.608	144.868	143.475	48.567	172.666
	15.9167													102.68	94.684		92.792	91.485	94.583		92.271	124.148	157.063	133.304	120.85	128.162	120.829	144.997	144.396	48.567	170.428
	16													104.976	64.626		90.964	89.715	93.901		91.339	123.301	155.343	132.291	122.396	127.338	122.326	145.076	143.379	48.567	173.914
	16.0833													103.555	92.462		89.912	88.695	92.52		91.709	122.729	157.504	133.492	120.675	127.21	122.746	145.059	143.969	48.567	171.462
	16.1667													103.22	120.017		87.445	86.619	92.315		90.283	122.642	154.651	133.465	120.81	128.578	118.895	144.561	142.591	48.567	169.19
	16.25													99.641	109.391		85.966	89.11	90.613		91.479	122.422	156.294	132.673	122.592	127.84	120.569	144.571	141.679	48.567	170.974
	16.3333													97.69	89.726		84.695	90.103	89.974		91.063	122.145	154.177	133.999	120.538	127.909	122.063	144.551	142.462	48.567	168.353
	16.4167													98.06	87.84		88.052	91.58	89.149		90.02	121.76	156.096	133.913	120.757	127.503	118.804	143.857	142.877	48.567	168.577
	16.5													100.23	86.413		89.872	96.155	88.242		89.226	120.637	153.376	132.943	122.307	127.008	120.056	142.962	142.976	48.567	168.141
	16.5833													99.018	70.517		90.915	97.89	88.362		90.959	119.957	154.86	133.928	120.87	126.137	120.891	142.606	142.236	48.567	166.977
	16.6667													97.089	49.747		90.697	97.71	90.386		90.487	119.99	152.469	133.878	120.291	126.4	119.355	142.319	141.209	48.567	166.941
	16.75													97.224	106.18		91.121	100.977	92.436		84.707	119.571	153.858	133.283	125.325	126.751	120.979	141.807	140.121	48.567	166.346
	16.8333													97.11	120.55		93.269	102.852	93.993		89.519	119.086	151.344	134.654	117.942	125.946	121.226	141.892	141.248	48.567	167.155
	16.9167													97.325	125.363		94.591	103.881	95.344		88.8	118.791	153.413	134.628	119.087	125.326	118.375	142.104	141.516	48.567	165.81
	17													96.282	120.526		96.234	107.761	95.697		88.545	117.352	151.336	133.465	120.898	123.725	119.52	141.905	140.462	48.567	166.017
	17.0833													94.491	114.153		96.54	108.463	96.921		87.462	116.916	152.629	134.814	118.606	123.43	118.732	141.666	140.731	48.567	166.94
	17.1667													94.61	118.811		96.225	107.38	97.199		87.772	116.526	149.826	134.761	118.485	123.557	116.569	141.5	138.788	48.567	163.97
	17.25													93.591	119.022		96.085	109.426	97.392		93.142	116.151	151.848	134.047	119.739	123.801	117.527	141.333	139.313	48.567	165.304
	17.3333													95.485	116.541		96.768	106.243	98.369		92.39	116.337	149.499	135.491	118.104	126.749	117.266	140.879	139.158	48.567	164.987
	17.4167													94.28	121.264		94.651	105.543	99.231		94.845	116.078	151.164	134.995	118.166	125.543	115.493	140.648	139.034	48.567	161.286
	17.5													95.768	101.962		93.092	102.678	100.171		101.03	114.646	148.432	133.85	119.061	122.436	117.94	139.608	139.7	48.567	162.911
	17.5833													94.666	102.196		92.233	102.38	100.359		99.079	113.638	151.379	135.074	116.781	120.563	118.637	139.319	139.098	48.567	162.164
	17.6667													92.272	105.24		89.651	100.294	98.357		102.459	113.134	147.943	134.522	118.833	121.162	115.565	138.821	138.085	48.567	159.563
	17.75													92.99	78.464		88.487	98.189	96.492		102.426	112.907	150.249	133.131	118.886	122.87	116.383	138.567	137.147	48.567	159.806
	17.8333													92.474	93.384		87.429	98.286	95.338		111.817	112.244	147.677	134.116	117.858	123.202	115.712	138.133	137.576	48.567	159.996
	17.9167													92.644	89.855		87.843	97.015	94.595		106.354	111.592	149.802	134.34	117.647	122.816	113.204	137.593	136.944	48.567	158.231
	18													95.965	78.139		89.933	97.308	92.964		111.237	110.387	147.124	133.154	119.433	122.164	113.536	139.382	136.585	48.567	159.106
	18.0833													95.994	92.121		90.926	96.888	92.282		116.629	109.335	148.383	134.411	117.772	121.86	113.282	138.699	136.746	48.567	159.778
	18.1667													93.687	88.99		90.774	94.557	91.626		113.119	108.775	147.091	133.563	117.797	121.973	112.445	138.877	135.079	48.567	157.141
	18.25													91.917	94.397		90.419	94.683	90.792		117.177	108.268	147.337	132.952	118.941	122.178	112.969	137.026	135.191	48.567	157.151
	18.3333													91.591	92.999		92.867	93.704	91.049		113.37	108.324	146.248	133.825	116.396	121.894	112.971	137.87	134.453	48.567	158.292
	18.4167													89.052	104.063		94.289	93.031	90.764		112.378	107.976	148.058	133.124	116.811	121.245	111.041	136.907	135.228	48.567	156.045
	18.5													91.244	91.107		95.4	92.453	90.051		113.413	106.458	145.705	132.828	116.677	119.203	111.647	136.831	135.819	48.567	156.289
	18.5833													97.307	102.972		96.467	91.848	89.612		113.974	105.681	147.044	133.791	120.963	119.256	111.78	135.531	135.274	48.567	155.216
	18.6667													98.335	80.708		96.098	90.672	88.489		115.149	104.393	144.584	132.835	116.238	118.442	109.011	136.745	133.548	48.567	153.571
	18.75													98.939	98.479		96.003	90.318	87.62		112.919	104.466	146.646	131.354	117.536	118.87	110.676	135.444	133.048	48.567	153.373
	18.8333													100.245	100.346		96.679	89.6	86.622		111.764	103.666	145.756	132.076	115.319	119.341	110.197	135.397	132.118	48.567	152.786
	18.9167													100.034	102.488		97.268	88.006	87.237		111.412	102.737	146.768	132.189	115.503	118.157	108.366	136.207	132.669	48.567	150.707
	19													103.485	102.677		95.546	86.24	89.378		112.642	101.554	144.811	130.849	116.817	117.277	109.909	136.045	132.75	48.567	152.624
	19.0833													106.87	87.699		94.404	86.522	90.911		112.024	100.396	146.884	131.796	115.437	116.478	109.461	136.552	132.713	48.567	151.969
	19.1667													109.326	76.64		92.34	89.057	92.577		114.562	99.492	144.003	130.363	114.453	116.745	107.491	134.719	131.317	48.567	150.002
	19.25													110.64	84.654		90.643	89.654	94.123		111.238	99.176	146.453	129.16	114.443	117.453	107.96	135.319	131.067	48.567	151.802
	19.3333													112.593	76.825		89.763	91.734	95.315		109.029	98.96	143.787	129.788	112.176	117.675	108.486	133.575	130.244	48.567	151.055
	19.4167													112.941	98.586		89.897	93.615	96.213		110.716	97.657	145.96	129.612	112.447	116.805	105.777	134.218	130.72	48.567	149.211
	19.5													112.699	106.273		89.222	96.903	97.876		107.274	97.047	143.683	128.536	111.026	115.769	106.213	133.784	130.977	48.567	148.686
	19.5833													111.002	103.823		88.199	97.317	98.654		107.537	95.853	145.795	129.434	114.534	115.036	106.514	133.978	130.86	48.567	148.043
	19.6667													110.796	107.633		86.6	98.157	98.984		108.904	95.553	143.697	128.961	111.678	115.464	104.481	133.761	129.526	48.567	146.6
	19.75													108.716	95.966		84.871	98.059	98.712		107.983	95.052	144.817	128.071	113.62	116.111	105.938	134.595	128.376	48.567	147.727
	19.8333													108.93	110.39		84.044	100.468	99.192		110.553	94.216	142.759	128.767	111.557	116.085	105.062	133.704	129.308	48.567	147.083
	19.9167													110.084	99.959		83.646	101.191	98.604		104.028	93.69	144.661	127.992	111.598	115.823	103.078	134.42	128.129	48.567	144.256
	20													106.507	94.681		83.229	101.259	97.091		105.781	92.817	141.904	127.32	112.833	114.193	103.942	132.947	129.031	48.567	145.22
	20.0833													105.538	105.83		82.287	101.915	95.524		107.941	91.865	143.896	129.133	110.344	113.865	104.3	133.34	128.591	48.567	145.128
	20.1667													105.929	89.865		80.453	100.933	94.073		102.012	91.13	141.582	129.26	109.838	114.146	102.435	134.024	127.582	48.567	143.364
	20.25													105.032	94.175		78.563	99.744	92.612		104.613	90.676	143.041	127.339	110.18	114.642	103.624	132.796	127.091	48.567	145.352
	20.3333													105.537	93.69		77.536	98.551	92.274		107.517	90.379	140.638	127.968	106.984	114.722	103.446	133.101	126.06	48.567	144.506
	20.4167													107.957	96.155		77.187	97.41	91.05		102.695	89.543	142.554	126.716	107.051	114.455	101.992	131.795	127.291	48.567	142.043
	20.5													106.806	46.271		76.625	96.214	90.556		104.131	88.551	140.051	126.489	106.526	112.609	102.84	132.939	127.01	48.567	142.652
	20.5833													105.476	46.088		76.106	95.093	89.895		103.935	87.466	141.47	127.277	105.255	112.404	103.509	131.464	126.238	48.567	142.632
	20.6667													104.654	122.18		74.721	94.179	88.996		105.677	85.56	139.724	126.273	107.561	112.243	100.759	131.325	125.603	48.567	140.053
	20.75													104.508	131.029		73.077	94.317	88.54		103.153	85.153	141.64	125.405	108.692	112.233	101.319	131.361	125.851	48.567	141.301
	20.8333													103.219	134.576		73.851	93.16	88.59		101.992	89.128	139.06	126.265	108.112	111.662	100.992	131.377	125.723	48.567	141.499
	20.9167													104.761	132.26		74.089	93.262	87.345		101.928	91.443	140.076	125.716	108.374	112.143	98.327	131.549	125.634	48.567	139.08
	21													105.738	125.988		72.017	92.898	88.132		100.568	93.442	138.735	125.321	109.742	109.956	99.619	131.868	125.59	48.567	140.038
	21.0833													104.8	129.754		72.553	92.244	90.708		98.345	95.741	140.038	126.297	108.041	109.823	99.986	131.718	126.17	48.567	139.794
	21.1667													103.831	132.652		71.91	91.856	91.897		98.077	99.242	138.036	125.339	108.579	109.752	97.864	131.901	124.778	48.567	137.62
	21.25													102.389	107.529		70.882	91.619	93.554		99.818	102.07	139.033	124.852	108.533	109.62	98.473	131.237	124.454	48.567	139.249
	21.3333													101.896	65.902		70.823	90.477	95.498		97.89	104.038	137.035	126.511	106.606	110.296	98.372	130.675	124.678	48.567	138.468
	21.4167													99.208	97.062		70.988	89.995	97.535		98.222	104.506	139.036	126.005	107.258	109.401	97.478	130.869	124.294	48.567	136.667
	21.5													99.905	113.086		73.408	89.513	99.235		95.926	104.728	136.463	125.428	108.331	109.719	98.865	130.467	124.943	48.567	136.961
	21.5833													100.82	106.026		70.943	87.981	100.375		99.853	105.768	138.218	126.66	106.87	108.031	98.589	129.951	125.462	48.567	136.098
	21.6667													98.763	100.403		70.827	87.891	101.197		96.51	107.419	136.776	125.567	106.884	108.485	96.639	130.477	124.273	48.567	134.802
	21.75													100.05	101.763		69.615	86.772	102.677		97.387	109.199	138.127	124.744	106.368	108.93	97.316	130.674	123.871	48.567	135.614
	21.8333													99.579	127.929		69.865	86.007	103.805		97.006	107.616	135.79	126.869	104.365	108.368	97.553	130.19	124.072	48.567	135.337
	21.9167													98.219	149.403		70.181	88.232	105.193		95.054	107.6	137.591	125.583	104.868	108.49	96.16	129.894	124.461	48.567	134.4
	22													97.558	151.525		70.398	89.927	105.373		95.151	107.256	135.856	124.771	106.075	106.635	96.674	130.023	124.758	48.567	134.397
	22.0833													98.242	148.466		70.165	91.207	103.744		98.209	106.916	136.873	125.551	105.204	106.227	97.067	130.055	124.625	48.567	135.118
	22.1667													96.162	147.625		70.1	93.481	102.206		94.574	106.741	135.041	125.175	105.017	106.038	95.458	129.196	123.953	48.567	134.023
	22.25													94.129	146.816		68.828	95.004	101.572		94.507	106.473	137.001	125.309	105.669	106.246	96.005	128.974	123.307	48.567	134.464
	22.3333													92.213	142.598		68.841	96.46	100.39		95.783	106.331	134.877	125.592	103.661	106.823	95.847	129.239	124.026	48.567	133.704
	22.4167													92.116	144.078		69.081	97.399	99.376		95.458	105.118	136.243	124.681	104.666	106.116	94.014	128.741	123.617	48.567	132.287
	22.5													91.991	142.744		69.07	98.212	98.278		95.917	104.031	134.838	124.36	110.008	105.217	94.317	128.401	123.666	48.567	132.739
	22.5833													92.627	145.29		69.164	98.084	97.239		96.17	102.501	136.63	124.836	100.65	104.831	95.136	128.191	123.896	48.567	131.352
	22.6667													92.767	144.064		68.447	98.537	96.428		95.256	101.631	133.97	124.678	102.479	104.709	93.466	127.754	123.322	48.567	130.701
	22.75													91.572	136.528		67.525	98.864	95.207		94.675	99.95	135.057	124.63	101.34	105.352	93.532	127.931	122.782	48.567	131.568
	22.8333													90.698	136.602		67.838	97.777	95.002		95.505	98.395	133.304	126.015	99.589	105.653	93.356	128.933	122.306	48.567	129.599
	22.9167													90.697	137.215		68.152	95.856	94.284		93.811	97.723	135.252	123.202	101.593	104.681	91.457	128.943	123.123	48.567	128.171
	23													89.001	137.956		68.415	94.686	93.088		93.18	96.03	133.901	122.123	101.559	102.997	92.08	128.959	122.562	48.567	130.143
	23.0833													90.24	139.39		68.404	92.605	92.157		94.335	94.348	136.793	124.293	101.176	103.065	92.617	128.123	121.895	48.567	129.366
	23.1667													94.697	140.735		67.429	93.292	90.751		94.013	92.951	134.982	122.7	100.208	103.458	90.536	127.293	122.795	48.567	127.502
	23.25													94.88	139.893		66.646	92.846	89.785		94.098	92.28	136.406	121.971	99.083	105.299	91.317	127.084	121.96	48.567	127.794
	23.3333													95.155	138.918		66.894	90.409	89.591		93.476	91.51	135.379	122.327	99.266	105.605	90.904	127.032	121.487	48.567	126.649
	23.4167													97.932	138.875		67.688	90.62	90.158		91.382	91.281	134.987	122.355	97.629	104.185	88.032	127.719	121.862	48.567	125.752
	23.5													99.874	138.461		66.952	90.772	89.687		90.563	91.241	134.66	122.367	96.84	102.849	89.128	126.909	123.877	48.567	128.332
	23.5833													101.785	139.023		67.961	90.599	88.6		92.877	90.011	135.279	121.688	98.527	103.346	88.318	127.065	123.74	48.567	126.617
	23.6667													102.844	137.969		66.758	89.008	87.307		91.441	89.357	134.407	122.248	101.503	103.953	91.424	127.538	122.483	48.567	125.771
	23.75													103.907	136.938		65.614	89.732	87.761		90.916	89.041	135.98	122.892	102.732	104.729	92.845	127.43	121.883	48.567	127.24
	23.8333													105.89	136.533		65.907	89.369	90.207		94.487	93.206	134.299	124.675	101.227	104.901	101.05	127.491	122.356	48.567	125.996
	23.9167													107.418	135.128		66.107	88.767	92.267		93.279	96.815	135.348	122.677	100.86	104.444	96.107	127.037	123.492	48.567	122.738
	24													108.774	135.751		66.504	88.175	94.197		92.448	99.073	133.364	121.689	102.223	103.458	94.528	126.733	123.925	48.567	124.256
	24.0833													110.711	134.932		67.101	87.689	95.8		93.088	98.484	134.944	122.087	100.16	103.685	103.063	127.01	123.222	48.567	125.288
	24.1667													109.191	132.968		66.415	90.698	97.256		91.147	97.969	133.289	112.583	99.939	103.723	111.849	126.852	122.717	48.567	124.932
	24.25													105.73	132.328		65.921	92.002	99.015		91.392	101.396	134.975	116.842	100.034	104.29	120.621	126.719	122.497	48.567	126.642
	24.3333													104.609	130.034		64.675	93.617	101.268		92.314	105.135	133.505	119.789	97.397	104.253	125.141	126.849	122.947	48.567	126.721
	24.4167													103.178	130.403		65.075	94.928	102.296		90.689	109.716	135.26	122.059	97.859	104.409	125.625	125.963	123.199	48.567	125.605
	24.5													103.694	129.584		65.025	95.74	103.516		91.203	113.004	132.599	116.961	98.923	102.666	127.613	125.582	123.681	48.567	127.086
	24.5833													103.842	128.885		64.631	95.137	104.254		92.022	115.505	135.165	118.609	97.773	102.404	129.234	126.659	122.769	48.567	126.764
	24.6667													103.836	127.508		64.748	97.238	105.341		89.469	118.571	133.886	119.481	99.058	102.754	130.47	126.69	123.042	48.567	125.096
	24.75													101.459	125.992		63.141	98.734	105.692		88.855	122.069	134.387	122.319	100.352	102.406	132.6	126.093	122.27	48.567	126.574
	24.8333													99.977	124.64		63.194	98.312	104.711		90.472	121.568	132.696	119.579	99.775	102.565	127.828	125.471	123.119	48.567	124.856
	24.9167													98.87	123.569		63.413	99.787	102.938		92.376	122.883	134.429	119.914	100.404	102.911	126.253	125.463	123.235	48.567	123.813
	25													98.87	121.811		63.379	100.891	101.789		95.098	122.828	132.115	122.347	103.155	101.69	134.057	126.039	123.397	48.567	124.654
	25.0833													100.044	121.968		63.259	100.904	99.965		99.339	125.107	133.489	124.106	101.637	101.561	129.696	126.033	123.253	48.567	122.458
	25.1667													101.795	119.292		63.105	98.487	98.628		99.555	126.738	132.438	124.112	103.239	101.792	127.519	125.054	123.283	48.567	121.681
	25.25													100.811	117.004		62.232	97.937	97.996		102.761	126.754	134.013	124.778	103.577	102.754	128.673	125.396	123.142	48.567	122.882
	25.3333													98.66	115.377		61.859	96.923	97.454		106.194	126.117	131.626	123.088	100.122	102.667	129.685	124.012	123.007	48.567	123.357
	25.4167													98.589	113.084		61.338	96.621	97.04		105.982	129.264	134.327	115.094	100.294	102.141	128.391	125.13	123.424	48.567	121.605
	25.5													101.825	111.784		61.6	96.467	96.52		107.346	133.931	132.068	118.571	100.223	102.017	130.04	124.268	124.461	48.567	122.059
	25.5833													100.544	110.219		62.12	95.767	95.48		111.232	131.673	133.157	121.842	98.357	101.753	130.157	124.402	124.401	48.567	121.942
	25.6667													97.053	107.437		60.787	94.552	95.115		111.288	132.175	132.086	120.039	97.163	102.649	128.27	125.267	123.302	48.567	121.86
	25.75													97.462	105.585		60.38	94.7	94.332		111.952	134.233	133.299	120.629	97.762	103.709	128.666	124.073	122.706	48.567	123.33
	25.8333													98.553	103.413		59.408	94.922	94.258		113.587	134.104	131.898	122.233	96.56	104.132	128.879	124.645	123.198	48.567	122.74
	25.9167													97.346	102.646		59.589	95.059	93.621		113.875	135.477	134.21	122.843	96.006	103.751	126.929	123.375	123.305	48.567	121.35
	26													97.385	101.165		59.856	94.688	92.543		115.518	134.554	132.404	121.805	99.639	104.253	127.916	124.027	124.071	48.567	123.184
	26.0833													97.753	101.451		60.085	93.492	91.031		117.143	134.512	133.205	119.685	95.613	102.735	127.837	123.579	124.123	48.567	123.001
	26.1667													97.789	100.081		59.606	93.117	90.954		114.289	133.732	130.614	115.034	96.5	103.399	125.905	123.731	123.499	48.567	122.02
	26.25													95.294	99.729		58.81	93.123	89.799		112.277	132.516	132.985	118.299	95.903	104.359	127.154	122.295	123.364	48.567	122.864
	26.3333													95.309	100.001		58.657	92.518	89.213		113.393	133.156	130.734	122.643	94.11	104.578	127.245	123.428	124.323	48.567	121.928
	26.4167													96.352	100.063		58.899	92.683	88.747		112.03	131.847	132.827	122.325	95.043	105.034	125.724	122.65	124.307	48.567	121.606
	26.5													93.654	100.077		58.711	91.67	88.298		111.087	130.844	131.298	121.069	97.108	103.771	126.139	123.845	124.559	48.567	121.884
	26.5833													93.719	99.723		58.771	89.927	88.807		111.742	130.002	132.318	120.767	93.613	103.462	126.826	123.206	124.8	48.567	122.071
	26.6667													93.697	98.28		58.427	90.631	90.918		110.092	128.992	130.263	121.778	93.264	103.52	124.627	123.566	124.278	48.567	121.294
	26.75													92.479	97.216		57.452	89.726	93.327		109.398	129.853	132.525	121.645	92.476	103.636	125.732	123.488	123.626	48.567	120.919
	26.8333													92.226	97.047		56.829	88.889	95.646		109.834	128.784	130.56	120.873	90.396	103.81	125.775	122.76	124.19	48.567	119.856
	26.9167													91.601	96.342		56.9	88.671	97.927		108.715	127.348	131.66	118.853	90.906	104.428	124.547	123.002	123.913	48.567	118.923
	27													92.958	95.434		57.019	88.144	99.759		107.2	127.278	130.27	117.294	91.608	103.083	125.844	121.9	124.581	48.567	120.875
	27.0833													90.771	94.967		56.849	87.809	100.836		108.818	125.944	131.968	117.11	90.62	102.398	126.109	123.058	124.448	48.567	119.075
	27.1667													89.973	92.548		56.554	90.376	101.876		106.632	125.809	130.318	119.137	92.305	102.804	123.767	122.172	123.687	48.567	117.504
	27.25													89.498	92.403		55.478	92.658	102.718		106.408	125.671	131.222	117.804	93.456	103.806	124.285	122.453	123.408	48.567	118.989
	27.3333													88.379	92.872		55.566	93.189	104.023		107.024	124.936	129.763	116.7	92.134	104.015	123.646	121.581	123.247	48.567	117.55
	27.4167													93.326	92.715		55.354	94.575	104.53		104.835	124.784	132.583	116.787	94.345	104.275	120.349	122.426	123.492	48.567	116.737
	27.5													96.102	92.483		55.314	96.425	105.326		104.317	124.002	129.667	116.626	93.712	102.909	119.788	122.108	124.088	48.567	118.848
	27.5833													98.675	92.211		55.484	97.035	102.318		105.671	123.655	131.454	117.801	90.252	103.049	120.327	121.881	124.522	48.567	119.782
	27.6667													98.933	90.92		55.191	98.941	101.186		103.358	122.723	129.94	118.632	91.403	103.557	117.945	122.715	123.835	48.567	118.976
	27.75													98.01	90.435		54.091	100.171	100.714		102.881	123.798	131.304	117.282	92.094	103.919	118.667	122.65	122.837	48.567	118.212
	27.8333													99.129	90.11		53.893	100.75	100.746		102.8	123.37	128.96	117.579	90.55	103.474	117.625	122.316	123.933	48.567	117.58
	27.9167													100.928	89.527		53.974	100.811	100.292		101.629	122.486	131.343	119.279	90.574	104.372	114.568	122.683	124.009	48.567	117.19
	28													103.408	88.741		53.656	102.73	99.043		100.065	122.314	128.925	116.662	91.15	103.17	114.391	122.781	124.248	48.567	118.154
	28.0833													105.22	88.16		53.939	103.708	97.764		102.073	121.527	129.666	119.234	90.095	101.854	114.505	122.415	124.668	48.567	118.194
	28.1667													106.266	85.853		53.648	101.185	97.237		99.114	120.859	128.441	119.667	92.001	102.309	113.139	121.868	124.012	48.567	116.246
	28.25													106.241	85.465		52.723	101.688	96.894		98.455	120.456	130.605	118.667	91.682	102.775	112.904	120.705	124.189	48.567	116.592
	28.3333													105.034	85.186		52.324	99.63	96.195		99.914	121.593	129.08	118.783	90.105	102.433	113.308	121.586	124.606	48.567	118.544
	28.4167													105.264	83.388		52.07	99.313	95.956		98.654	120.761	130.069	119.066	90.884	102.489	111.866	122.985	124.279	48.567	117.706
	28.5													107.035	82.349		52.147	99.842	95.46		97.785	119.905	128.342	119.516	90.455	101.116	112.772	120.82	124.772	48.567	118.729
	28.5833													108.364	82.126		52.379	98.523	94.847		98.207	119.243	129.844	118.189	88.242	100.601	111.924	120.946	125.335	48.567	118.064
	28.6667													109.368	81.031		51.7	98.533	94.14		96.987	118.793	127.935	119.992	89.689	100.912	110.328	120.368	123.718	48.567	116.03
	28.75													109.842	80.784		50.739	99.021	93.425		95.413	118.316	128.475	117.091	89.476	101.45	111.715	120.55	123.447	48.567	116.72
	28.8333													111.006	80.328		50.03	98.875	93.366		96.557	118.181	127.271	116.613	87.442	101.656	112.143	121.384	124.144	48.567	115.155
	28.9167													112.091	79.734		49.946	99.069	92.921		94.96	117.386	128.482	118.576	88.888	102.23	110.986	120.935	124.682	48.567	113.502
	29													110.41	78.838		49	97.893	92.457		93.958	116.379	126.648	118.761	93.823	100.635	110.803	120.93	124.676	48.567	115.17
	29.0833													108.215	78.373		49	97.485	91.327		94.507	115.328	128.814	117.699	99.298	100.042	110.823	120.531	125.538	48.567	114.616
	29.1667													107.496	76.257		49	98.216	90.8		92.659	115.204	126.779	118.902	104.67	100.444	109.036	120.283	124.694	48.567	113.809
	29.25													105.963	75.499		49	97.837	89.776		91.618	114.994	127.123	118.072	109.211	101.095	109.19	120.858	123.325	48.567	114.749
	29.3333													104.383	74.825		49	96.007	89.528		93.261	114.508	126.523	116.75	114.248	101.289	110.09	120.914	124.52	48.567	115.654
	29.4167													105.208	74.717		49	95.314	88.976		91.598	113.878	128.509	119.116	120.563	101.325	108.075	120.675	124.197	48.567	114.114
	29.5													106.109	75.903		49	95.326	88.169		90.262	112.677	125.799	118.064	122.536	102.019	108.824	120.634	124.352	48.567	115.491
	29.5833													106.853	74.36		49	94.858	86.959		91.862	111.235	127.442	116.377	120.619	99.966	109.587	120.977	124.928	48.567	115.517
	29.6667													105.788	72.297		49	93.409	86.422		89.792	111.776	126.973	118.184	122.707	100.929	108.385	120.858	124.479	48.567	114.663
	29.75													104.585	75.149		49	93.4	85.841		89.042	110.767	129.231	116.986	124.567	101.418	108.429	120.546	123.624	48.567	115.324
	29.8333													103.538	76.342		49	92.517	85.693		90.243	110.72	126.853	117.902	124.466	101.549	109.483	120.377	123.353	48.567	116.09
	29.9167													103.58	75.444		49	92.093	84.914		89.004	110.01	128.73	119.135	128.389	102.3	107.554	119.829	124.002	48.567	115.266
	30													104.391	75.157		49	91.929	84.211		87.508	108.82	127.271	117.62	127.917	101.618	107.86	119.429	124.252	48.567	114.792
	30.0833													105.786	75.167		49	90.499	83.167		89.267	108.186	127.331	116.886	124.965	100.207	108.36	119.072	124.811	48.567	114.47
	30.1667													105.486	75.136		49	90.373	82.511		90.728	107.852	126.747	119.52	127.582	100.284	106.657	119.242	123.81	48.567	112.884
	30.25													104.184	75.055		49	90.305	82.095		92.911	106.998	128.299	114.845	128.838	101.401	106.555	119.48	123.568	48.567	114.805
	30.3333													102.854	73.672		49	88.947	82.467		96.4	108.916	131.395	116.404	127.511	102.316	107.214	120.557	122.873	48.567	115.139
	30.4167													102.558	72.999		49	88.718	81.174		97.705	108.496	131.226	117.245	129.244	102.424	104.292	117.894	123.815	48.567	114.286
	30.5													103.069	72.41		49	87.69	80.213		98.7	107.433	129.501	115.687	131.111	101.209	104.552	120.649	123.757	48.567	115.056
	30.5833													103.544	72.123		49	86.607	79.868		97.875	107.577	131.465	115.704	131.375	100.768	104.57	118.954	123.975	48.567	116.348
	30.6667													104.425	71.846		49	86.455	79.345		100.278	106.718	130.301	116.638	129.535	100.707	103.908	119.106	122.623	48.567	116.872
	30.75													103.286	71.105		49	86.663	79.43		100.674	105.509	131.33	116.631	129.266	101.084	104.524	119.436	122.188	48.567	117.903
	30.8333													101.656	69.704		49	85.259	79.114		103.655	106.923	129.197	118.121	125.82	100.94	104.298	119.101	122.651	48.567	117.147
	30.9167													100.515	68.709		49	85.448	78.768		106.149	104.719	130.597	117.179	126.206	101.404	103.934	118.994	122.137	48.567	115.172
	31													100.729	68.391		49	85.258	78.379		104.079	104.63	127.706	115.977	126.719	100.914	103.742	119.111	122.929	48.567	115.782
	31.0833													101.161	67.967		49	84.226	78.147		106.879	102.858	129.463	116.581	124.249	99.719	104.639	118.945	123.777	48.567	115.903
	31.1667													100.962	67.957		49	84.273	77.654		103.909	101.711	127.857	116.706	125.37	100.395	104.326	119.559	123.013	48.567	114.651
	31.25													100.323	66.779		49	84.033	78.212		102.721	101.499	129.293	116.511	125.61	100.983	103.851	119.34	121.808	48.567	114.84
	31.3333													100.174	66.409		49	82.675	77.338		103.872	100.884	127.224	115.745	123.427	101.38	103.754	117.956	121.392	48.567	114.146
	31.4167													98.949	66.051		49	82.836	77.189		103.546	100.668	129.761	118.127	124.7	101.569	103.316	118.055	121.32	48.567	113.224
	31.5													98.056	66.255		49	82.335	77.011		98.579	98.975	127.243	115.467	124.82	101.222	103.97	118.886	122.183	48.567	114.371
	31.5833													97.99	66.259		49	82.145	76.867		99.929	97.933	129.606	115.282	122.063	99.718	104.083	118.833	121.594	48.567	113.999
	31.6667													97.255	65.773		49	83.203	75.779		101.257	97.197	127.255	118.187	122.865	100.733	102.617	118.912	121.515	48.567	112.183
	31.75													96.224	65.576		49	83.824	76.156		102.048	96.292	127.999	115.208	123.781	101.447	102.658	118.757	121.099	48.567	112.413
	31.8333													96.036	64.218		49	82.939	75.926		101.487	96.07	126.233	116.451	121.03	101.175	104.084	118.376	121.86	48.567	112.998
	31.9167													95.868	63.918		49	82.66	75.346		100.773	96.303	128.98	116.783	121.309	102.155	103.183	118.17	120.784	48.567	111.779
	32													94.521	64.451		49	81.977	75.525		98.687	93.755	126.047	116.339	121.583	100.168	103.486	118.074	121.67	48.567	115.124
	32.0833													93.957	65		49	81.109	75.627		102.092	93.243	128.041	115.849	119.975	100.021	103.244	117.925	122.075	48.567	116.234
	32.1667													94.629	65.18		49	80.906	74.683		102.223	92.865	125.212	116.726	120.47	100.226	104.914	119.034	121.629	48.567	113.023
	32.25													93.452	65.472		49	80.825	75.343		98.121	92.729	127.594	115.923	120.537	101.057	102.578	118.07	120.522	48.567	113.301
	32.3333													92.031	63.962		49	80.533	74.118		99.345	91.798	125.494	117.289	117.045	101.755	104.74	118.436	119.892	48.567	112.462
	32.4167													92.735	63.44		49	79.782	73.44		99.318	90.996	128.905	119.354	118.222	101.144	103.021	118.767	120.127	48.567	111.997
	32.5													92.061	62.46		49	77.917	74.101		98.875	90.833	125.497	117.103	119.057	100.135	103.695	116.856	120.291	48.567	113.38
	32.5833													91.818	62.828		49	76.953	73.578		99.84	89.743	126.297	117.124	116.659	98.849	104.225	118.648	120.29	48.567	112.832
	32.6667													91.827	63.015		49	77.082	73.038		98.221	88.5	125.154	116.799	116.881	99.161	103.004	118.182	119.683	48.567	110.875
	32.75													89.152	62.839		49	77.001	73.153		96.115	88.757	125.866	116.009	117.752	99.901	103.475	119.244	118.821	48.567	109.612
	32.8333													89.095	62.049		49	76.15	73.297		96.069	87.95	124.867	116.36	114.354	100.171	103.878	117.385	118.927	48.567	111.803
	32.9167													91.853	62.233		49	76.039	72.015		95.74	89.936	125.64	117.062	113.216	99.582	101.332	118.109	120.329	48.567	111.672
	33													95.571	62.291		49	76.278	71.988		93.723	92.917	124.359	115.255	113.503	99.834	101.838	116.773	118.361	48.567	110.926
	33.0833													96.357	62.408		49	75.05	70.599		94.653	95.337	124.444	115.094	111.554	98.746	101.655	117.835	118.288	48.567	108.671
	33.1667													98.931	62.532		49	75.068	70.047		93.86	96.757	123.622	116.39	111.328	98.802	101.373	117.034	116.856	48.567	108.599
	33.25													98.637	62.565		49	74.897	70.42		91.039	100.545	124.214	115.612	111.756	99.141	101.949	117.004	114.493	48.567	108.006
	33.3333													99.085	61.842		49	73.514	69.53		93.006	102.131	123.122	115.154	107.618	99.079	100.608	115.598	112.217	48.567	105.186
	33.4167													100.483	61.71		49	73.681	69.455		92.262	106.591	124.572	115.1	108.358	99.603	100.932	115.454	112.24	48.567	103.517
	33.5													103.384	61.687		49	73.104	68.915		90.838	106.144	121.372	114.216	108.782	98.027	99.505	114.733	113.762	48.567	101.432
	33.5833													106.056	61.405		49	71.78	67.624		90.95	105.454	123.577	113.351	105.191	97.567	99.391	114.847	114.732	48.567	102.351
	33.6667													108.362	61.547		49	72.286	67.87		89.2	105.569	122.887	114.739	105.515	97.069	99.522	116.653	113.241	48.567	103.119
	33.75													108.625	61.004		49	71.15	67.295		87.28	106.736	123.704	114.217	106.08	97.686	99.428	115.945	111.933	48.567	106.515
	33.8333													109.017	60.434		49	70.077	67.299		88.982	107.809	121.841	116.043	103.843	97.446	101.249	115.953	112.688	48.567	106.915
	33.9167													104.522	60.895		49	70.219	67.314		91.886	109.736	125.661	115.319	104.704	99.423	101.403	113.854	114.22	48.567	99.715
	34													103.792	61.349		49	70.445	66.879		92.751	107.52	125.079	111.072	106.233	97.911	98.434	114.554	115.505	48.567	100.901
	34.0833													103.258	61.89		49	69.238	65.926		95.868	106.246	126.134	110.291	103.852	96.646	99.958	113.467	116.132	48.567	104.887
	34.1667													101.599	61.857		49	69.233	66.679		97.194	105.423	124.923	111.186	105.832	96.9	99.404	115.261	115.455	48.567	105.227
	34.25													99.91	61.489		49	68.695	66.806		95.475	105.295	125.502	114.94	107.072	97.72	99.251	115.801	113.497	48.567	105.183
	34.3333													99.394	61.91		49	68.134	66.037		100.174	105.419	124.327	111.617	104.246	99.91	106.479	115.327	113.527	48.567	104.138
	34.4167													98.005	63.484		49	68.01	66.047		102.252	105.484	125.744	112.565	105.71	100.219	102.461	115.673	113.316	48.567	103.587
	34.5													97.903	62.402		49	68.343	65.511		103.748	105.169	123.615	110.482	106.268	99.721	99.212	115.061	113.364	48.567	106.197
	34.5833													98.842	63.512		49	67.661	65.528		106.221	105.933	125.152	112.026	103.389	97.975	100.705	115.028	113.401	48.567	108.197
	34.6667													98.574	64.164		49	69.703	64.639		106.274	107.939	125.03	112.975	104.656	98.542	102.21	114.749	112.906	48.567	108.241
	34.75													98.335	64.304		49	67.015	65.962		106.039	107.395	125.064	112.761	105.128	99.759	101.515	114.865	111.925	48.567	109.581
	34.8333													98.227	63.92		49	65.237	66.733		108.097	108.741	124.317	112.791	102.782	99.278	102.389	115.084	111.345	48.567	111.05
	34.9167													98.266	63.545		49	65.711	67.133		106.212	109.623	124.278	114.132	102.638	99.324	100.964	115.429	112.142	48.567	109.6
	35													98.927	62.961		49	65.729	66.789		105.003	111.44	125.067	112.541	103.102	99.596	100.929	114.104	113.215	48.567	108.111
	35.0833													98.556	62.05		49	65.168	66.986		105.765	110.998	127.071	111.873	104.729	96.621	101.806	114.936	112.943	48.567	108.508
	35.1667													97.177	62.001		49	64.724	66.239		104.78	112.863	126.02	112.318	103.188	97.399	102.39	114.544	112.034	48.567	107.633
	35.25													96.236	60.58		49	64.583	66.358		102.29	115.013	126.64	111.241	104.488	97.321	100.697	115.33	111.318	48.567	106.645
	35.3333													95.704	58.093		49	63.745	66.326		103.197	117.506	126.747	111.725	104.074	97.848	100.134	114.703	110.681	48.567	105.298
	35.4167													94.948	58.178		49	64.17	65.99		102.342	119.091	127.843	110.973	102.622	98.464	100.805	114.33	112.365	48.567	104.491
	35.5													96.409	57.389		49	63.828	65.705		101.798	120.304	127.572	110.052	104.416	97.765	101.029	116.185	111.875	48.567	103.548
	35.5833													97.302	56.414		49	63.054	64.851		103.923	120.97	129.045	110.164	103.616	96.332	102.06	116.026	112.726	48.567	103.14
	35.6667													96.056	56.259		49	63.17	64.675		103.477	121.073	127.43	111.81	105.757	96.959	101.816	115.8	111.814	48.567	103.404
	35.75													95.287	56.153		49	63.467	64.656		101.172	120.82	126.786	111.153	105.433	97.364	100.374	117.134	111.117	48.567	103.615
	35.8333													92.026	57.502		49	62.595	64.441		101.907	121.33	127.378	110.124	104.553	97.509	100.514	116.483	110.969	48.567	104.16
	35.9167													91.671	56.933		49	62.719	63.934		100.248	120.861	128.422	111.728	105.824	97.664	100.515	116.119	110.186	48.567	103.26
	36													93.851	57.466		49	62.354	63.627		99.392	119.001	126.278	110.082	106.283	98.229	100.88	116.523	110.869	48.567	102.177
	36.0833													92.679	57.261		49	61.974	63.064		100.233	118.818	128.274	110.42	103.523	95.721	101.186	116.268	110.907	48.567	103.499
	36.1667													92.204	57.41		49	61.889	63.56		101.558	118.11	126.288	111.104	103.948	96.867	100.831	116.81	110.562	48.567	101.291
	36.25													92.117	56.56		49	62.113	63.394		96.808	117.263	126.759	110.746	105.491	96.845	99.984	116.81	109.705	48.567	99.942
	36.3333													91.533	56.279		49	61.779	63.786		98.162	116.15	126.545	109.31	103.399	97.266	101.044	116.789	110.622	48.567	101.187
	36.4167													90.418	56.487		49	61.591	64.357		99.161	116.111	127.341	109.282	104.93	98.331	101.614	116.626	110.719	48.567	100.108
	36.5													90.376	56.486		49	61.861	63.903		97.857	115.501	125.222	108.809	105.882	96.487	99.312	116.112	111.118	48.567	99.462
	36.5833													89.094	56.553		49	60.933	63.203		97.163	114.291	125.935	110.183	102.428	95.353	101.027	116.301	111.136	48.567	99.525
	36.6667													87.798	56.306		49	60.837	63.04		96.596	113.258	124.541	110.82	103.854	95.676	100.041	116.114	110.868	48.567	98.993
	36.75													86.457	55.902		49	61.341	62.965		96.77	111.913	125.663	108.664	104.428	96.327	99.29	115.8	109.609	48.567	98.441
	36.8333													85.97	55.648		49	60.401	62.618		98.549	112.249	124.08	109.227	103.073	96.589	99.856	115.332	108.581	48.567	99.436
	36.9167													85.677	55.735		49	60.432	62.233		97.17	110.7	125.261	110.169	104.593	97.432	98.873	116.268	109.033	48.567	98.641
	37													86.6	56.096		49	60.733	61.953		95.228	109.04	124.011	108.567	105.181	96.753	98.949	115.72	109.498	48.567	97.74
	37.0833													86.139	56.509		49	60.087	60.967		94.695	107.906	123.621	109.453	102.274	95.226	99.389	115.639	110.009	48.567	98.397
	37.1667													85.075	55.544		49	59.979	61.796		94.238	107.508	121.999	110.457	103.104	95.448	97.621	115.718	108.864	48.567	97.79
	37.25													83.562	55.843		49	60.353	61.767		92.937	106.266	123.399	108.146	104.005	95.214	97.53	116.302	108.185	48.567	97.524
	37.3333													82.363	55.781		49	59.132	62.019		92.786	105.843	121.822	108.439	103.48	95.824	98.8	116.426	108.25	48.567	98.284
	37.4167													82.951	55.991		49	59.077	61.562		93.307	105.021	121.985	110.842	102.631	95.131	97.67	116.621	108.265	48.567	97.049
	37.5													82.135	56.309		49	59.714	61.052		91.809	103.856	121.551	108.174	103.85	94.455	97.286	116.687	109.289	48.567	96.371
	37.5833													83.287	56.498		49	58.873	61.102		92.129	102.153	121.888	107.545	101.762	92.8	97.294	114.519	110.391	48.567	97.426
	37.6667													81.761	56.375		49	59.181	60.848		91.194	101.794	121.069	107.942	102.71	93.482	96.451	115.413	108.902	48.567	98.07
	37.75													80.674	55.659		49	59.624	60.78		89.868	100.482	122.032	109.652	104.178	95.15	96.641	116.448	108.23	48.567	97.62
	37.8333													80.727	55.577		49	58.788	61.074		90.989	99.459	119.926	107.762	101.087	95.355	97.177	116.459	108.9	48.567	98.356
	37.9167													80.523	55.583		49	58.873	61.291		91.194	98.941	119.87	109.375	102.32	93.462	96.236	116.391	108.616	48.567	97.82
	38													79.654	55.728		49	59.466	60.862		89.38	97.866	119.271	108.1	104.835	93.567	94.979	116.396	109.413	48.567	96.372
	38.0833													78.571	56.131		49	58.617	60.237		88.949	96.366	120.324	107.082	101.75	93.269	96.219	116.552	110.154	48.567	98.653
	38.1667													78.352	54.4		49	58.52	60.296		88.139	95.088	119.453	107.328	102.695	92.545	96.058	116.988	109.07	48.567	99.111
	38.25													78.342	57.506		49	58.794	60.519		86.332	94.659	118.486	108.578	103.807	93.851	94.507	116.807	108.358	48.567	98.62
	38.3333													78.246	54.567		49	58.209	60.22		91.502	94.758	118.047	107.859	100.785	93.832	96.213	116.433	108.466	48.567	99.99
	38.4167													77.628	54.646		49	58.443	59.861		93.542	94.027	119.431	108.078	101.783	94.341	95.388	115.401	109.749	48.567	100.268
	38.5													76.305	55.099		49	58.479	59.307		94.972	93.225	118.246	106.113	103.802	92.423	93.45	115.773	109.491	48.567	99.174
	38.5833													76.308	55.582		49	57.886	58.722		98.421	96.446	118.929	105.854	100.318	91.72	95.368	116.479	109.58	48.567	99.69
	38.6667													74.946	55.134		49	57.921	58.764		100.092	95.157	118.186	107.455	100.97	91.943	93.511	116.407	109.405	48.567	97.465
	38.75													76.794	54.693		49	58.221	58.943		99.798	92.261	117.866	105.895	102.036	92.787	93.828	116.566	108.705	48.567	96.749
	38.8333													74.687	54.949		49	57.511	59.632		101.952	91.962	117.397	107.231	100.329	92.75	94.019	116.314	108.971	48.567	98.79
	38.9167													74.209	54.857		49	57.929	59.773		102.102	93.566	118.247	106.067	101.198	93.318	94.135	116.03	110.35	48.567	99.678
	39													74.08	54.769		49	58.07	59.366		102.177	94.6	117.736	104.71	102.234	92.885	92.722	116.377	109.925	48.567	100.567
	39.0833													74.016	55.433		49	57.322	58.833		104.836	94.897	117.735	104.521	100.648	91.178	93.534	115.661	109.919	48.567	102.638
	39.1667													71.827	54.437		49	57.551	58.543		105.612	94.709	117.891	104.207	100.733	91.104	93.668	115.036	109.266	48.567	103.609
	39.25													73.371	53.743		49	57.354	58.518		105.25	96.063	117.96	106.243	101.531	91.122	92.048	115.016	108.025	48.567	104.565
	39.3333													71.076	55.947		49	56.614	58.857		104.58	96.124	117.824	105.593	98.158	90.972	93.784	115.676	108.425	48.567	105.224
	39.4167													71.451	54.679		49	57.083	58.947		103.545	96.468	117.827	105.109	99.446	91.618	92.862	114.503	108.728	48.567	103.612
	39.5													70.641	55.109		49	57.117	59.464		100.603	96.43	116.452	104.99	101.367	91.711	92.048	115.597	109.28	48.567	101.54
	39.5833													70.577	55.058		49	56.408	58.85		100.212	95.228	117.535	104.931	98.919	89.025	93.566	114.895	109.224	48.567	102.512
	39.6667													69.99	54.618		49	56.102	59.476		100.616	94.567	116.21	104.403	99.362	89.217	91.967	116.079	109.167	48.567	100.287
	39.75													70.087	53.958		49	56.865	59.141		98.558	94.222	116.272	104.026	101.074	89.997	90.989	114.843	108.915	48.567	98.897
	39.8333													69.529	54.404		49	56.248	58.994		99.406	94.557	117.927	103.2	98.545	90.625	92.016	115.627	108.23	48.567	99.886
	39.9167													69.044	54.378		49	56.331	58.282		99.485	94.05	115.527	103.495	99.617	90.798	90.362	114.783	109.029	48.567	99.227
	40													68.41	54.69		49	56.527	58.071		98.922	93.339	116.622	103.479	102.101	91.221	90.633	114.636	108.733	48.567	97.963
	40.0833													67.165	53.852		49	55.84	57.613		99.402	92.14	115.488	102.229	98.26	89.04	91.11	114.911	109.666	48.567	99.34
	40.1667													68.719	55.611		49	56.081	57.857		100.329	91.309	116.224	101.863	98.533	89.711	90.128	115.539	109.181	48.567	98.632
	40.25													69.148	53.285		49	56.352	58.181		99.496	91.468	115.301	101.358	101.163	90.988	88.446	115.767	108.333	48.567	97.391
	40.3333													67.334	53.114		49	55.698	57.919		100.845	91.629	115.41	100.929	97.852	90.97	89.957	114.424	108.555	48.567	99.369
	40.4167													66.27	53.298		49	56.122	57.974		99.519	91.348	115.473	101.264	100.362	90.758	88.263	115.917	109.04	48.567	97.623
	40.5													68.064	53.761		49	55.949	57.607		98.325	90.939	116.09	101.275	101.873	90.921	87.574	114.513	110.065	48.567	97.206
	40.5833													66.937	53.598		49	55.336	57.24		98.384	89.334	116.289	101.247	97.644	89.57	89.276	115.548	109.654	48.567	100.136
	40.6667													67.226	53.324		49	55.567	57.311		98.621	88.898	115.248	100.399	100.251	88.726	87.892	114.102	109.886	48.567	99.128
	40.75													67.376	52.873		49	55.773	57.573		97.263	88.163	116.656	100.568	101.94	89.812	87.236	115.969	108.814	48.567	97.56
	40.8333													66.563	52.974		49	55.125	57.678		98.712	89.307	115.613	100.399	99.632	89.772	94.396	114.905	107.948	48.567	99.785
	40.9167													66.252	53.15		49	55.293	57.866		99.102	92.869	115.194	100.578	99.534	89.783	93.85	116.703	108.073	48.567	99.195
	41													65.919	53.094		49	55.408	57.44		97.33	93.574	116.006	100.214	100.183	89.539	87.193	115.109	107.87	48.567	97.701
	41.0833													65.713	55.031		49	54.746	57.867		96.486	94.338	114.331	99.798	99.584	87.444	93.051	114.998	108.395	48.567	98.382
	41.1667													64.436	52.542		49	54.899	57.933		97.169	96.614	115.725	99.679	100.646	87.56	100.658	115.213	108.206	48.567	96.427
	41.25													65.587	52.705		49	54.917	58.014		94.21	99.035	115.252	98.655	100.439	88.273	107.964	114.345	108.027	48.567	95.901
	41.3333													65.733	52.693		49	54.059	58.078		95.22	100.637	115.87	98.412	99.249	90.439	114.657	114.301	108.075	48.567	96.923
	41.4167													64.865	52.814		49	54.273	58.174		95.678	101.937	114.156	98.286	98.802	95.512	114.229	114.934	108.621	48.567	96.062
	41.5													64.483	52.661		49	54.452	57.634		94.282	100.623	115.616	96.535	100.573	96.643	115.532	115.188	109.117	48.567	95.607
	41.5833													64.652	53.077		49	54.004	57.056		95.228	100.25	114.701	97.7	97.767	91.995	117.918	115.526	108.995	48.567	97.21
	41.6667													64.483	52.323		49	53.832	56.661		94.963	101.702	115.302	98.491	98.196	95.162	116.416	116.065	108.642	48.567	97.602
	41.75													63.748	52.113		49	54.112	57.175		92.255	103.653	114.385	97.06	100.634	100.208	118.072	114.755	107.763	48.567	96.758
	41.8333													64.986	52.537		49	53.376	56.294		92.715	106.747	115.083	97.242	97.295	103.838	117.053	115.662	107.269	48.567	98.975
	41.9167													63.091	52.95		49	53.487	56.122		92.517	107.079	114.601	97.489	99.293	105.267	116.939	114.204	107.648	48.567	98.52
	42													62.777	52.848		49	53.514	56.099		89.028	106.744	114.789	98.267	99.65	105.36	120.81	114.416	107.874	48.567	98.277
	42.0833													61.53	54.175		49	53.035	55.31		90.328	106.916	114.652	97.352	101.526	105.463	120.174	114.521	108.396	48.567	100.087
	42.1667													62.489	51.759		49	52.775	56.727		90.766	107.135	114.466	97.165	100.549	107.017	121.098	114.898	107.472	48.567	98.203
	42.25													63.592	51.416		49	52.841	57.787		88.647	108.646	114.909	95.977	102.263	109.777	121.823	114.691	107.164	48.567	95.471
	42.3333													62.521	51.257		49	52.29	57.311		90.003	110.531	114.229	96.264	99.461	112.365	124.415	115.235	106.469	48.567	96.414
	42.4167													61.823	51.43		49	52.485	57.503		88.806	111.501	115.215	95.696	99.609	111.647	123.706	114.869	106.549	48.567	94.931
	42.5													60.929	51.414		49	52.659	56.5		87.591	112.408	114.746	94.371	102.244	111.459	123.405	114.331	107.068	48.567	93.098
	42.5833													59.606	51.621		49	51.917	55.697		88.467	113.248	112.901	93.687	98.875	111.382	125.547	114.686	107.365	48.567	93.982
	42.6667													60.608	50.407		49	51.874	55.233		91.6	115.092	114.48	97.16	99.818	113.173	125.056	113.757	107.049	48.567	93.606
	42.75													61.759	50.143		49	51.586	54.651		92.101	117.03	112.279	96.961	99.626	116.91	124.579	113.962	105.192	48.567	93.223
	42.8333													61.697	50.052		49	50.142	54.71		96.133	118.916	113.911	96.474	100.203	116.826	124.401	114.303	105.682	48.567	95.131
	42.9167													59.451	50.309		49	50.429	54.045		98.038	119.988	111.749	97.055	97.683	117.426	121.809	114.348	106.199	48.567	94.356
	43													59.739	50.564		49	50.436	53.447		98.511	120.571	112.828	95.731	99.991	117.442	120.747	115.024	106.452	48.567	93.044
	43.0833													58.487	50.714		49	49.762	54.098		101.222	119.201	111.402	91.744	99.237	118.04	121.386	113.072	105.032	48.567	93.386
	43.1667													58.671	50.053		49	49.475	54.348		102.591	119.969	113.161	91.075	98.66	118.014	118.51	112.636	103.322	48.567	91.136
	43.25													59.976	50.162		49	49.183	54.62		101.409	120.923	114.119	88.89	100.462	119.147	118.319	113.338	102.578	48.567	90.25
	43.3333													58.845	50.174		49	49.815	53.974		103.109	121.25	114.568	88.826	101.38	120.044	119.065	114.313	102.596	48.567	89.187
	43.4167													57.547	50.475		49	51.728	54.337		103.665	120.341	113.756	92.728	98.982	121.751	117.659	114.525	102.793	48.567	87.834
	43.5													57.588	50.824		49	50.997	53.763		102.475	119.433	114.201	90.59	101.473	121.736	116.559	113.94	104.136	48.567	85.961
	43.5833													61.025	51.022		49	51.039	52.952		104.158	118.907	113.37	87.261	101.694	121.787	117.23	113.398	103.892	48.567	86.798
	43.6667													60.041	50.191		49	52.249	53.535		102.629	117.561	114.091	88.538	99.394	121.374	115.502	113.845	101.497	48.567	89.251
	43.75													59.094	49.334		49	52.778	53.831		100.963	116.632	112.444	87.608	100.546	121.626	115.42	114.488	100.886	48.567	95.84
	43.8333													57.979	49.587		49	52.345	54.648		102.084	116.754	113.165	89.487	100.683	122.811	117.658	113.998	101.221	48.567	86.46
	43.9167													57.324	49.58		49	52.605	55.042		101.455	115.984	112.256	99.796	98.348	122.955	115.582	113.894	102.359	48.567	79.644
	44													57.844	50.193		49	52.694	54.939		98.233	114.681	113.113	96.978	99.924	123.373	115.391	112.892	102.826	48.567	84.89
	44.0833													58.357	50.305		49	51.95	54.3		99.111	113.593	111.915	104.327	98.778	122.55	117.973	112.843	104.26	48.567	94.264
	44.1667													58.507	48.561		49	52.331	54.417		98.949	111.723	113.228	112.868	101.741	122.798	116.47	114.432	104.364	48.567	100.632
	44.25													59.727	48.567		49	52.688	54.453		96.887	111.432	113.446	114.54	105.119	122.479	116.226	114.005	103.087	48.567	104.663
	44.3333													57.537	49.622		49	52.439	54.172		98.066	112.004	112.479	117.162	103.596	123.398	117.245	113.293	103.038	48.567	109.875
	44.4167													57.465	50.485		49	52.612	53.128		101.075	111.004	112.223	120.534	101.897	123.661	115.27	113.647	103.588	48.567	116.878
	44.5													58.046	49.809		49	53.31	52.485		99.007	110.112	112.301	121.773	103.163	122.959	114.793	113.55	102.951	48.567	123.759
	44.5833													57.789	49		49	52.345	52.052		100.808	108.215	111.735	124.365	99.867	122.337	115.136	113.969	103.657	48.567	127.236
	44.6667													57.092	49		49	52.458	51.566		101.108	107.573	112.943	127.073	100.318	121.756	114.659	114.176	103.635	48.567	120.523
	44.75													57.367	49		49	52.749	51.172		98.561	106.801	112.43	128.893	100.894	121.917	112.654	114.12	102.649	48.567	117.041
	44.8333													56.421	49		49	52.638	51.034		99.807	106.656	111.634	131.934	98.571	121.854	113.561	113.256	102.508	48.567	116.246
	44.9167													56.718	49		49	52.452	50.637		100.138	106.541	110.589	129.155	97.39	122.179	112.511	112.97	102.776	48.567	116.068
	45													56.52	49		49	52.706	50.286		98.141	104.713	112.517	129.307	97.594	121.402	110.935	112.912	102.142	48.567	109.763
	45.0833													56.621	49		49	52.396	49.968		98.078	102.835	111.301	133.25	97.711	120.212	112.159	112.581	102.347	48.567	103.631
	45.1667													56.203	49		49	52.034	50.153		99.025	101.914	111.904	137.235	97.499	119.293	111.791	112.051	101.35	48.567	96.944
	45.25													55.264	49		49	51.728	49.994		97.15	101.749	110.598	138.101	100.587	119.372	109.088	111.443	100.972	48.567	94.196
	45.3333													55.279	49		49	51.05	50.225		98.633	100.846	111.523	143.185	98.227	119.26	109.17	111.429	100.243	48.567	98.851
	45.4167													55.193	49		49	51.32	50.142		99.117	100.866	110.109	142.6	97.969	119.31	108.855	112.322	100.288	48.567	100.787
	45.5													54.924	49		49	50.953	49.583		97.666	99.614	111.004	143.872	98.967	119.126	107.237	111.921	100.875	48.567	104.521
	45.5833													55.073	49		49	50.26	49		98.254	98.287	110.445	145.565	96.882	117.027	108.599	111.087	101.33	48.567	111.287
	45.6667													54.311	49		49	50.704	49		97.147	98.903	110.917	145.971	97.662	116.431	108.726	112.072	100.842	48.567	115.237
	45.75													54.722	49		49	50.342	49		94.999	97.802	109.764	140.485	99.976	116.481	107.275	112.326	99.646	48.567	124.757
	45.8333													53.897	49		49	49.56	49		95.879	97.223	111.437	143.377	99.005	115	107.873	112.316	100.256	48.567	134.116
	45.9167													54.153	49		49	49.534	49		96.167	97.58	110.736	140.742	98.255	116.18	107.807	111.989	99.868	48.567	139.708
	46													54.486	49		49	50.424	49		93.277	97.388	111.386	140.408	98.498	115.525	105.83	112.638	100.409	48.567	144.461
	46.0833													54.823	49		49	49.028	49		93.151	96.079	109.135	140.786	99.375	114.594	106.328	112.519	100.581	48.567	145.872
	46.1667													54.688	49		49	49	49		93.558	96.46	111.347	138.589	98.489	113.789	105.045	112.271	100.001	48.567	143.433
	46.25													54.101	49		49	49	49		91.791	96.408	110.199	135.346	100.41	113.359	103.514	112.721	97.982	48.567	142.36
	46.3333													53.308	49		49	49	49		92.471	95.928	110.548	134.608	97.908	113.189	104.155	112.755	98.658	48.567	140.393
	46.4167													53.048	49		49	49	49		92.915	97.181	108.657	132.379	96.81	113.104	103.334	113.006	98.347	48.567	135.968
	46.5													53.338	49		49	49	49		91.633	96.107	110.248	130.031	98.932	112.539	101.221	111.57	98.274	48.567	135.003
	46.5833													54.053	49		49	49	49		92.661	96.127	110.075	130.291	96.662	111.573	101.448	112.77	99.173	48.567	135.659
	46.6667													53.758	49		49	49	49		92.824	95.681	110.626	128.527	95.895	111.143	100.953	111.282	97.705	48.567	133.488
	46.75													57.578	49		49	49	49		90.942	95.672	109.562	126.572	98.66	110.199	98.736	111.402	97.624	48.567	134.225
	46.8333													53.51	49		49	49	49		91.523	95.836	109.998	127.154	98.959	110.797	99.971	110.473	96.33	48.567	134.955
	46.9167													51.343	49		49	49	49		91.936	96.66	108.909	125.68	96.208	111.358	98.271	111.312	96.306	48.567	134.615
	47													51.403	49		49	49	49		89.292	95.534	110.252	124.079	99.4	110.573	96.927	111.336	98.188	48.567	136.504
	47.0833													51.824	49		49	49	49		88.12	94.588	109.202	125.668	97.395	109.4	98.675	110.677	97.032	48.567	136.159
	47.1667													51.998	49		49	49	49		89.076	93.889	110.09	124.857	96.326	108.384	97.411	112.418	97.635	48.567	133.211
	47.25													52.525	49		49	49	49		86.497	93.893	108.796	124.222	97.74	108.779	96.458	111.523	96.112	48.567	133.496
	47.3333													50.506	49		49	49	49		85.77	94.003	109.912	126.175	97.857	108.593	97.208	112.475	96.234	48.567	132.808
	47.4167													49.151	49		49	49	49		85.967	94.483	107.752	125.941	95.574	108.771	96.816	111.194	96.644	48.567	130.075
	47.5													50.174	49		49	49	49		83.912	92.892	109.328	124.944	98.161	107.72	95.532	112.44	96.661	48.567	129.439
	47.5833													51.074	49		49	49	49		84.788	92.095	107.613	125.331	95.897	108.318	96.945	110.225	97.218	48.567	129.335
	47.6667													51.678	49		49	49	49		85.14	91.758	110.025	123.812	96.38	105.937	96.799	112.299	96.982	48.567	126.956
	47.75													50.595	49		49	49	49		83.272	90.811	107.408	121.499	98.331	106.617	95.582	112.097	95.654	48.567	127.47
	47.8333													49.881	49		49	49	49		84.775	90.43	108.333	121.419	98.076	107.053	93.653	112	95.088	48.567	126.503
	47.9167													48.526	49		49	49	49		84.907	91.06	107.234	121.085	95.81	107.117	92.972	111.173	96.176	48.567	124.752
	48													49.005	49		49	49	49		83.031	89.548	109.144	118.352	97.675	107.008	91.557	111.353	95.135	48.567	124.456
	48.0833													49.612	49		49	49	49		84.178	88.372	105.74	117.856	97.731	105.683	93.044	110.392	96.206	48.567	123.438
	48.1667													50.572	49		49	49	49		84.302	87.123	107.805	116.871	95.599	105.189	92.616	109.664	95.219	48.567	121.055
	48.25													49.516	49		49	49	49		82.639	87.07	105.669	115.032	97.314	105.15	90.854	110.477	94.178	48.567	121.597
	48.3333													49	49		49	49	49		83.762	93.481	107.833	114.98	97.987	105.539	91.827	108.87	93.873	48.567	120.768
	48.4167													49	49		49	49	49		84.251	95.4	105.072	114.655	95.951	105.815	91.816	110.61	94.24	48.567	117.889
	48.5													49	49		49	49	49		82.636	89.376	106.835	112.25	95.668	105.528	90.849	109.577	94.523	48.567	118.17
	48.5833													49	49		49	49	49		82.932	90.364	105.633	112.346	94.926	103.959	91.523	110.236	94.821	48.567	117.494
	48.6667													49	49		49	49	49		82.983	93.785	107.414	112.988	93.869	104.02	90.853	110.285	93.717	48.567	115.055
	48.75													49	49		49	49	49		80.164	98.063	105.378	110.61	95.847	104.494	89.537	111.341	92.737	48.567	114.165
	48.8333													49	49		49	49	49		81.326	101.109	107.497	111.241	94.425	104.697	90.678	109.924	92.381	48.567	114.607
	48.9167													49	49		49	49	49		81.27	104.38	105.496	110.481	93.746	105.287	90.214	110.774	92.812	48.567	112.197
	49													49	49		49	49	49		78.501	106.171	107.63	107.947	94.033	104.151	88.912	109.301	93.354	48.567	112.264
	49.0833													49	49		49	49	49		78.853	107.316	104.443	109.161	93.501	102.963	89.87	109.379	92.75	48.567	111.985
	49.1667													49	49		49	49	49		79.748	109.821	106.243	108.621	92.957	102.832	89.491	108.889	94.611	48.567	110.121
	49.25													49	49		49	49	49		77.303	112.792	105.604	106.827	94.83	102.876	88.283	109.279	93.699	48.567	110.153
	49.3333													49	49		49	49	49		77.059	112.136	106.835	107.605	93.449	103.437	89.921	109.604	92.805	48.567	110.285
	49.4167													49	49		49	49	49		79.189	113.851	104.145	107.362	92.888	103.756	89.884	109.461	93.593	48.567	106.963
	49.5													49	49		49	49	49		76.933	115.021	105.776	106.101	94.565	103.334	91.847	109.028	92.153	48.567	106.861
	49.5833													49	49		49	49	49		77.842	115.974	104.322	106.734	93.131	103.873	96.136	107.637	92.028	48.567	106.328
	49.6667													49	49		49	49	49		79.381	117.875	105.726	106.608	92.938	102.888	96.219	109.752	92.695	48.567	104.94
	49.75													49	49		49	49	49		77.68	119.118	102.814	105.882	94.488	103.046	96.903	108.064	92.145	48.567	104.981
	49.8333													49	49		49	49	49		78.898	120.428	104.375	105.34	93.165	103.477	102.764	109.55	91.409	48.567	106.546
	49.9167													49	49		49	49	49		79.441	121.671	103.119	104.788	91.597	103.635	105.702	109.221	91.355	48.567	106.658
	50													49	49		49	49	49		77.748	122.65	103.698	103.591	93.067	103.567	106.267	108.605	92.126	48.567	105.014
	50.0833													49	49		49	49	49		79.045	122.349	101.896	103.828	94.135	102.25	107.345	107.787	91.76	48.567	105.339
	50.1667													49	49		49	49	49		78.436	123.316	104.448	104.019	91.387	102.308	107.627	108.626	92.261	48.567	106.278
	50.25													49	49		49	49	49		76.894	124.484	101.312	102.542	92.493	102.734	107.246	108.672	90.142	48.567	104.768
	50.3333													49	49		49	49	49		76.941	124.059	103.637	102.308	92.337	102.791	109.55	108.984	89.907	48.567	104.847
	50.4167													49	49		49	49	49		76.849	124.813	102.23	102.349	90.861	103.158	111.383	108.588	90.321	48.567	107.323
	50.5													49	49		49	49	49		74.855	123.763	103.197	100.969	91.304	103.668	111.386	109.129	90.567	48.567	102.666
	50.5833													49	49		49	49	49		75.451	121.826	101.677	101.893	90.664	102.49	110.391	108.217	90.615	48.567	103.101
	50.6667													49	49		49	49	49		75.355	122.076	103.718	102.055	89.914	101.154	111.442	108.337	90.22	48.567	103.155
	50.75													49	49		49	49	49		74.119	121.702	100.555	100.081	92.209	101.874	111.457	107.133	89.178	48.567	100.275
	50.8333													49	49		49	49	49		75.452	122.348	102.882	100.11	91.661	102.461	113.305	107.985	88.83	48.567	100.977
	50.9167													49	49		49	49	49		76.162	123.29	101.296	99.76	90.198	101.872	114.993	108.062	88.211	48.567	101.237
	51													49	49		49	49	49		74.651	122.03	102.403	98.144	92.161	103.373	118.582	108.439	88.413	48.567	98.227
	51.0833													49	49		49	49	49		76.55	121.359	100.066	98.988	90.195	101.383	118.649	108.874	88.637	48.567	97.243
	51.1667													49	49		49	49	49		77.619	120.621	102.55	98.78	90.151	100.228	120.168	109.221	95.147	48.567	98.09
	51.25													49	49		49	49	49		75.935	120.828	99.269	96.974	90.52	101.219	120.129	107.914	101.373	48.567	95.621
	51.3333													49	49		49	49	49		77.459	121.585	101.799	97.108	89.956	100.937	121.221	107.642	99.804	48.567	94.431
	51.4167													49	49		49	49	49		77.943	121.798	98.98	97.92	88.542	101.649	122.239	107.681	101.286	48.567	94.124
	51.5													49	49		49	49	49		75.612	120.791	101.248	96.251	89.701	102.559	121.362	106.971	108.518	48.567	91.368
	51.5833													49	49		49	49	49		76.601	119.618	99.979	96.289	89.469	102.076	121.645	107.712	113.336	48.567	92.667
	51.6667													49	49		49	49	49		76.348	119.199	99.866	96.984	88.724	101.779	121.445	106.75	116.435	48.567	92.352
	51.75													49	49		49	49	49		74.146	118.683	99.271	95.649	90.958	101.978	120.525	107.091	117.054	48.567	88.797
	51.8333													49	49		49	49	49		74.153	118.813	100.604	95.838	88.518	101.651	121.857	108.172	115.673	48.567	88.904
	51.9167													49	49		49	49	49		74.235	118.831	98.136	96.284	87.216	102.6	121.74	107.372	116.381	48.567	89.387
	52													49	49		49	49	49		72.095	117.001	100.726	94.721	88.681	103.053	120.661	106.228	118.845	48.567	87.714
	52.0833													49	49		49	49	49		73.075	115.498	97.124	94.856	88.317	101.825	121.524	106.451	121.706	48.567	86.972
	52.1667													49	49		49	49	49		74.458	115.288	100.27	94.933	92.68	101.095	120.523	106.615	121.319	48.567	82.268
	52.25													49	49		49	49	49		72.77	114.677	98.627	94.322	96.938	101.347	117.417	106.473	121.009	48.567	82.752
	52.3333													49	49		49	49	49		74.469	114.294	100.343	95.548	96.21	101.892	118.614	106.78	121.192	48.567	87.752
	52.4167													49	49		49	49	49		75.933	113.854	99.218	95.567	100.601	101.752	120.906	106.732	122.046	48.567	91.964
	52.5													49	49		49	49	49		74.825	113.209	99.819	94.421	107.34	102.239	120.52	106.658	122.649	48.567	93.288
	52.5833													49	49		49	49	49		75.613	111.861	98.341	96.688	107.787	101.617	120.902	105.514	124.131	48.567	97.348
	52.6667													49	49		49	49	49		77.131	110.628	99.587	99.856	110.402	100.636	120.981	106.071	124.233	48.567	102.049
	52.75													49	49		49	49	49		74.886	110.323	97.399	93.362	113.442	100.523	119.162	106.44	124.042	48.567	103.287
	52.8333													49	49		49	49	49		75.919	110.262	99.555	94.952	110.866	101.256	119.766	106.435	124.138	48.567	106.933
	52.9167													49	49		49	49	49		76.138	108.901	97.482	96.212	111.914	100.066	118.855	106.194	124.556	48.567	109.374
	53													49	49		49	49	49		73.765	107.823	100.492	95.283	115.507	101.476	117.2	105.616	123.841	48.567	108.595
	53.0833													49	49		49	49	49		74.579	106.691	98.085	99.161	114.346	102.991	117.878	105.936	124.587	48.567	108.827
	53.1667													49	49		49	49	49		74.639	106.387	100.209	95.475	114.606	100.657	117.91	106.376	123.914	48.567	109.616
	53.25													49	49		49	49	49		72.299	107.244	98.727	90.69	115.779	100.445	115.573	104.468	124.55	48.567	106.581
	53.3333													49	49		49	49	49		72.226	106.751	99.619	97.719	114.473	101.255	116.619	104.989	123.134	48.567	104.359
	53.4167													49	49		49	49	49		72.931	105.806	98.119	108.233	117.14	100.769	116.524	103.912	122.78	48.567	103.607
	53.5													49	49		49	49	49		71.517	104.961	99.976	101.873	121.954	102.265	115.197	104.311	124.157	48.567	101.634
	53.5833													49	49		49	49	49		72.97	103.529	97.631	104.002	119.47	100.541	116.579	104.726	123.87	48.567	101.107
	53.6667													49	49		49	49	49		73.232	102.775	99.541	103.22	120.271	100.105	115.283	106.617	124.132	48.567	101.93
	53.75													49	49		49	49	49		72.21	102.95	97.024	100.731	122.125	100.934	114.347	106.773	123.271	48.567	102.828
	53.8333													49	49		49	49	49		73.525	102.559	99.178	104.435	120.985	100.755	115.06	105.274	123.609	48.567	102.422
	53.9167													49	49		49	49	49		74.418	102.491	97.77	104.449	121.037	100.28	114.813	106.208	123.352	48.567	103.024
	54													49	49		49	49	49		72.456	102.159	99.462	97.061	123.128	99.843	113.368	104.535	124.251	48.567	102.11
	54.0833													49	49		49	49	49		73.728	100.641	98.219	96.638	120.781	102.079	113.624	105.281	125.292	48.567	103.574
	54.1667													49	49		49	49	49		74.324	100.061	99.513	97.098	120.71	98.669	113.894	104.443	125.196	48.567	104.499
	54.25													49	49		49	49	49		71.799	100.009	98.485	95.991	122.523	99.807	112.087	105.134	124.914	48.567	103.837
	54.3333													49	49		49	49	49		73.117	100.049	99.413	96.657	119.834	99.46	112.835	103.495	124.425	48.567	104.58
	54.4167													49	49		49	49	49		73.252	100.312	97.044	97.543	118.58	99.015	112.539	105.366	124.862	48.567	106.378
	54.5													49	49		49	49	49		70.764	100.534	98.803	95.655	120.25	101.496	111.017	104.342	123.969	48.567	104.603
	54.5833													49	49		49	49	49		71.365	99.214	96.306	96.075	117.723	99.568	111.173	105.876	125.341	48.567	105.517
	54.6667													49	49		49	49	49		72.991	98.531	97.672	96.595	117.148	96.2	111.36	104.783	124.979	48.567	105.907
	54.75													49	49		49	49	49		70.717	99.245	96.61	95.056	118.604	100.34	109.473	104.386	124.43	48.567	104.763
	54.8333													49	49		49	49	49		71.806	98.917	98.337	95.653	115.167	99.601	110.264	103.259	122.939	48.567	105.41
	54.9167													49	49		49	49	49		73.2	98.699	97.009	95.797	114.953	100.002	109.859	103.782	123.168	48.567	106.268
	55													49	49		49	49	49		71.517	98.821	97.957	93.88	116.622	100.885	109.019	104.27	123.696	48.567	106.706
	55.0833													49	49		49	49	49		72.396	97.782	96.805	94.522	113.467	98.865	109.645	102.703	123.245	48.567	106.42
	55.1667													49	49		49	49	49		72.652	96.509	99.363	95.298	113.378	97.883	109.867	104.999	123.07	48.567	107.177
	55.25													49	49		49	49	49		70.259	96.756	96.98	93.348	114.819	98.334	108.053	103.771	122.294	48.567	106.09
	55.3333													49	49		49	49	49		71.036	97.545	98.756	93.876	111.501	100.84	108.399	103.328	121.515	48.567	106.059
	55.4167													49	49		49	49	49		72.137	96.813	96.927	94.378	110.79	96.828	108.594	102.847	121.756	48.567	107.141
	55.5													49	49		49	49	49		69.178	96.289	98.998	93.064	112.558	98.247	107.349	104.407	121.707	48.567	105.191
	55.5833													49	49		49	49	49		70.229	95.354	96.055	93.209	109.66	98.616	107.925	102.061	121.478	48.567	104.252
	55.6667													49	49		49	49	49		70.588	94.189	98.402	93.669	108.096	97.07	108.376	104.404	121.058	48.567	104.038
	55.75													49	49		49	49	49		69.139	94.025	95.924	92.173	109.733	97.765	106.969	103.924	119.317	48.567	103.364
	55.8333													49	49		49	49	49		70.01	93.701	99.012	92.255	107.265	99.387	107.55	102.574	119.061	48.567	103.416
	55.9167													49	49		49	49	49		70.468	93.654	95.922	92.458	106.147	98.175	108.329	102.931	118.344	48.567	105.958
	56													49	49		49	49	49		68.927	93.151	99.418	91.074	107.758	97.872	106.991	102.28	118.696	48.567	103.529
	56.0833													49	49		49	49	49		69.982	91.381	97.044	91.757	105.812	97.85	107.303	102.41	119.802	48.567	104.45
	56.1667													49	49		49	49	49		70.938	91.503	98.762	91.72	104.607	96.604	108.151	101.987	119.02	48.567	102.81
	56.25													49	49		49	49	49		68.721	90.055	97.192	90.457	106.565	96.89	106.489	102.9	118.289	48.567	101.107
	56.3333													49	49		49	49	49		69.828	89.701	98.456	91.216	103.702	99.115	106.74	101.571	117.25	48.567	102.848
	56.4167													49	49		49	49	49		70.18	88.877	96.181	91.153	102.754	96.09	107.461	102.939	116.936	48.567	102.365
	56.5													49	49		49	49	49		68.862	89.109	97.861	89.577	104.229	98.913	106.516	101.556	116.2	48.567	100.663
	56.5833													49	49		49	49	49		70.01	90.477	96.067	89.526	102.107	96.937	107.07	103.222	116.74	48.567	102.773
	56.6667													49	49		49	49	49		70.002	92.582	98.34	89.849	101.203	97.261	107.34	102.944	116.142	48.567	101.229
	56.75													49	49		49	49	49		68.37	93.63	95.48	88.839	103.024	96.043	105.556	101.926	114.594	48.567	102.462
	56.8333													49	49		49	49	49		68.703	94.172	98.687	89.422	100.241	96.535	105.666	101.546	114.094	48.567	102.91
	56.9167													49	49		49	49	49		69.675	96.399	96.837	89.985	100.834	96.259	106.16	101.012	113.733	48.567	102.081
	57													49	49		49	49	49		67.347	98.588	98.359	88.742	100.725	98.669	104.876	101.562	112.853	48.567	103.261
	57.0833													49	49		49	49	49		68.342	99.093	96.762	89.405	96.641	95.772	105.975	101.27	113.704	48.567	104.041
	57.1667													49	49		49	49	49		68.322	99.152	99.086	90.147	99.56	97.584	106.562	101.467	113.6	48.567	101.818
	57.25													49	49		49	49	49		66.823	100.087	96.285	89.001	99.772	95.439	105.2	101.771	112.045	48.567	102.49
	57.3333													49	49		49	49	49		67.728	101.793	98.847	89.602	96.789	95.511	106.243	101.623	110.787	48.567	103.583
	57.4167													49	49		49	49	49		68.071	104.406	97.026	90.172	96.666	97.675	106.653	100.917	110.276	48.567	102.694
	57.5													49	49		49	49	49		66.493	106.396	97.979	89.72	97.806	95.886	105.627	100.614	110.642	48.567	103.212
	57.5833													49	49		49	49	49		67.689	107.268	95.04	90.039	94.577	95.122	106.499	100.882	111.413	48.567	104.072
	57.6667													49	49		49	49	49		68.678	105.459	98.106	90.455	94.53	94.4	106.77	101.925	110.751	48.567	102.401
	57.75													49	49		49	49	49		67.215	105.949	95.427	89.659	96.07	95.461	105.463	101.055	109.65	48.567	104.125
	57.8333													49	49		49	49	49		68.051	106.583	97.504	89.331	95.814	94.683	105.915	100.458	108.475	48.567	105.323
	57.9167													49	49		49	49	49		68.674	107.076	95.125	89.743	92.917	95.085	106.467	100.961	108.845	48.567	103.541
	58													49	49		49	49	49		66.951	108.345	97.693	88.614	96.36	95.504	104.92	101.91	109.089	48.567	103.883
	58.0833													49	49		49	49	49		68.111	109.28	94.523	88.817	93.672	95.508	105.244	101.324	108.772	48.567	105.676
	58.1667													49	49		49	49	49		67.229	114.855	96.061	88.873	93.86	96.819	105.999	100.466	108.202	48.567	103.144
	58.25													49	49		49	49	49		68.109	113.897	94.912	87.051	95.684	95.785	104.345	99.642	107.223	48.567	103.675
	58.3333													49	49		49	49	49		68.153	113.707	96.567	87.476	93.509	95.567	104.557	100.366	106.26	48.567	105.097
	58.4167													49	49		49	49	49		68.135	113.749	93.923	87.728	92.874	93.422	105.493	100.605	104.906	48.567	102.923
	58.5													49	49		49	49	49		65.699	113.046	96.279	89.764	94.673	93.934	103.733	100.229	105.171	48.567	103.408
	58.5833													49	49		49	49	49		66.752	111.973	94.052	91.362	93.095	93.132	104.981	100.362	112.363	48.567	105.124
	58.6667													49	49		49	49	49		67.264	110.798	96.869	94.185	92.131	90.391	104.813	99.983	108.745	48.567	102.834
	58.75													49	49		49	49	49		64.697	109.963	94.895	97.96	94	92.312	103.344	99.463	102.495	48.567	103.059
	58.8333													49	49		49	49	49		65.364	110.795	96.803	101.981	91.492	92.135	104.07	98.989	99.613	48.567	104.143
	58.9167													49	49		49	49	49		65.794	110.623	93.722	102.315	91.717	92.735	104.498	102.083	101.259	48.567	102.878
	59													49	49		49	49	49		64.231	110.308	96.823	100.985	94.339	93.782	102.796	99.552	101.793	48.567	102.787
	59.0833													49	49		49	49	49		65.714	109.248	93.728	102.519	91.309	92.586	103.566	100.637	104.331	48.567	105.099
	59.1667													49	49		49	49	49		66.853	108.686	95.664	103.891	90.982	92.544	104.148	99.964	105.18	48.567	102.97
	59.25													49	49		49	49	49		64.887	108.528	93.631	105.387	93.363	95.538	102.355	98.926	103.935	48.567	103.211
	59.3333													49	49		49	49	49		68.292	109.086	95.464	108.828	91.871	94.883	102.73	99.217	103.518	48.567	104.779
	59.4167													49	49		49	49	49		68.277	109.418	94.425	112.328	91.121	92.489	103.675	102.937	104.057	48.567	102.32
	59.5													49	49		49	49	49		66.823	109.634	95.588	110.613	93.558	93.645	102.4	101.204	104.607	48.567	102.783
	59.5833													49	49		49	49	49		67.065	108.924	94.259	111.701	91.556	93.281	102.292	101.011	104.703	48.567	104.244
	59.6667													49	49		49	49	49		67.932	108.025	95.813	113.468	91.022	91.434	103.356	100.603	104.834	48.567	102.136
	59.75													49	49		49	49	49		65.63	108.501	94.907	113.679	92.304	92.027	101.841	100.47	103.496	48.567	102.519
	59.8333													49	49		49	49	49		65.618	108.933	96.804	116.35	92.401	92.772	101.999	101.537	102.422	48.567	103.558
	59.9167													49	49		49	49	49		65.331	109.68	93.948	118.833	91.095	92.433	103.08	101.156	102.689	48.567	102.418
	60													49	49		49	49	49		63.709	109.163	95.718	118.238	93.237	93.127	101.17	102.385	103.269	48.567	102.067
	60.0833													49	49		49	49	49		64.13	108.223	93.198	120.03	93.757	90.139	101.682	101.361	103.009	48.567	102.766
	60.1667													49	49		49	49	49		64.08	106.971	94.789	121.151	93.112	93.791	102.312	101.862	102.89	48.567	101.413
	60.25													49	49		49	49	49		62.329	106.717	93.759	119.375	95.347	90.767	100.759	101.283	102.97	48.567	101.477
	60.3333													49	49		49	49	49		63.159	107.754	95.681	119.263	95.041	91.327	101.779	101.656	101.194	48.567	101.942
	60.4167													49	49		49	49	49		63.597	107.97	93.173	119.07	94.437	92.183	101.526	101.466	99.322	48.567	100.208
	60.5													49	49		49	49	49		62.541	107.748	95.085	116.53	95.185	91.827	100.054	101.659	99.292	48.567	100.888
	60.5833													49	49		49	49	49		63.629	106.564	91.936	116.167	94.008	92.613	101.112	100.433	99.738	48.567	101.644
	60.6667													49	49		49	49	49		64.202	105.569	94.265	116.38	92.025	90.42	100.926	100.89	98.783	48.567	99.804
	60.75													49	49		49	49	49		62.588	104.91	92.11	114.819	94.562	91.094	99.609	100.073	97.263	48.567	99.334
	60.8333													49	49		49	49	49		64.984	105.451	93.092	114.946	92.683	91.091	100.374	100.627	95.786	48.567	101.121
	60.9167													49	49		49	49	49		65.049	105.008	91.657	116.12	92.252	91.454	100.39	99.889	96.169	48.567	98.922
	61													49	49		49	49	49		62.811	104.872	93.532	114.583	93.594	92.5	98.884	100.211	97.178	48.567	98.778
	61.0833													49	49		49	49	49		64.127	103.041	90.737	114.569	91.911	90.813	99.978	98.283	98.076	48.567	100.144
	61.1667													49	49		49	49	49		65.496	101.958	93.597	115.552	90.213	91.074	99.442	100.43	97.324	48.567	99.182
	61.25													49	49		49	49	49		63.688	102.347	90.928	114.203	93.341	90.735	98.156	98.658	96.79	48.567	100.127
	61.3333													49	49		49	49	49		62.693	101.834	94.166	114.709	91.81	91.86	99.121	99.906	95.42	48.567	101.355
	61.4167													49	49		49	49	49		63.529	101.514	90.361	115.667	91.257	91.263	99.172	98.592	96.015	48.567	92.356
	61.5													49	49		49	49	49		62.55	101.724	93.987	114.118	93.427	93.197	97.622	98.768	96.303	48.567	90.814
	61.5833													49	49		49	49	49		63.394	99.753	92.278	114.09	91.65	90.606	98.709	98.882	96.173	48.567	93.795
	61.6667													49	49		49	49	49		63.012	98.677	92.34	115.097	91.083	89.869	98.504	96.985	96.364	48.567	93.744
	61.75													49	49		49	49	49		61.022	99.156	90.792	112.761	93.521	90.47	96.857	98.684	95.91	48.567	94.591
	61.8333													49	49		49	49	49		62.52	98.462	91.992	110.291	92.513	90.535	97.494	96.699	94.428	48.567	96.618
	61.9167													49	49		49	49	49		63.895	98.278	91.116	112.936	91.249	93.099	98.281	97.842	95.883	48.567	97.476
	62													49	49		49	49	49		60.895	97.758	91.917	114.144	92.14	89.014	96.582	96.517	97.633	48.567	97.107
	62.0833													49	49		49	49	49		61.075	97.025	90.722	116.493	91.705	91.844	96.619	98.13	98.439	48.567	98.809
	62.1667													49	49		49	49	49		62.576	96.188	92.224	116.702	90.192	87.256	97.316	96.195	99.446	48.567	95.027
	62.25													49	49		49	49	49		60.53	94.764	90.442	114.257	92.504	89.275	95.376	97.612	99.164	48.567	96.514
	62.3333													49	49		49	49	49		61.079	95.438	91.42	115.092	91.506	89.122	95.858	96.997	98.455	48.567	98.703
	62.4167													49	49		49	49	49		60.653	95.283	90.376	113.022	90.795	89.91	96.462	97.482	98.559	48.567	98.44
	62.5													49	49		49	49	49		59.797	94.019	90.289	110.104	91.921	89.637	95.125	97.43	99.922	48.567	99.247
	62.5833													49	49		49	49	49		60.606	93.355	89.146	114.238	91.045	89.576	95.753	96.853	99.323	48.567	98.517
	62.6667													49	49		49	49	49		61.129	91.571	89.452	114.355	89.947	88.067	96.529	96.858	99.039	48.567	97.536
	62.75													49	49		49	49	49		58.747	90.46	89.139	109.139	91.422	86.964	95.067	95.718	97.55	48.567	97.512
	62.8333													49	49		49	49	49		59.392	90.653	88.957	109.143	90.932	89.695	96.088	96.519	96.354	48.567	97.383
	62.9167													49	49		49	49	49		60.152	90.656	87.676	109.174	89.321	86.24	95.607	95.507	96.044	48.567	98.437
	63													49	49		49	49	49		57.079	90.639	88.426	112.189	90.942	88.062	94.518	96.297	96.001	48.567	95.529

## Sheet: LCAF
		REBOA Group										SAAP-LR Group										SAAP-FWB Group
	Time (minutes from t0)	REBOA1	REBOA2	REBOA3	REBOA4	REBOA5	REBOA6	REBOA7	REBOA8	REBOA9	REBOA10	SAAPLR1	SAAPLR2	SAAPLR3	SAAPLR4	SAAPLR5	SAAPLR6	SAAPLR7	SAAPLR8	SAAPLR9	SAAPLR10	SAAPFWB1	SAAPFWB2	SAAPFWB3	SAAPFWB4	SAAPFWB5	SAAPFWB6	SAAPFWB7	SAAPFWB8	SAAPFWB9	SAAPFWB10
	-15
	-14.9167
	-14.8333
	-14.75
	-14.6667																		389.479
	-14.5833																		378.505
	-14.5																		382.298
	-14.4167																		379.113
	-14.3333																		372.314
	-14.25																		355.373
	-14.1667																		374.267
	-14.0833																		366.339
	-14																		370.853
	-13.9167																		368.71											552.992
	-13.8333																		339.921											555.63
	-13.75																		343.922											569.634
	-13.6667																		327.634											564.33
	-13.5833																		310.423											571.398
	-13.5																		296.089											576.648
	-13.4167																		283.34											566.934
	-13.3333																		267.738											563.71	413.82
	-13.25																		274.172											570.572	412.139
	-13.1667																		280.211											580.814	408.683
	-13.0833			719.698															294.74											564.522	419.957
	-13			708.818															259.932											566.314	415.592
	-12.9167			716.286															271.701											556.805	415.027
	-12.8333			705.397						319.523					282.925				279.986											549.29	419.103
	-12.75			709.479						320.858					279.746				276.842											538.491	425.722
	-12.6667			714.929						321.859			539.09	381.959	291.512				256.154											532.893	416.414
	-12.5833			713.704						314.763			539.146	382.425	272.733				254.008											526.379	417.689
	-12.5			699.696						310.954			537.732	377.892	283.678				248.971											521.153	412.5
	-12.4167			692.252			275.018			321.234			524.917	375.347	271.203				294.349											519.306	420.578
	-12.3333			691.406			274.849			318.865			528.691	378.702	283.362	442.963			285.046											514.85	423.594
	-12.25		374.862	685.5			279.308			314.575			499.028	382.647	263.888	460.197			234.503											509.265	410.481
	-12.1667		363.919	662.596			281.384			311.699			492.331	376.741	281.959	455.522			213.397	416.754										510.655	405.893
	-12.0833		388.857	673.354			281.187			314.584			471.024	378.498	263.343	469.85			242.495	397.226			489.222							511.748	417.447
	-12		372.696	654.257			275.958			316.862			465.192	392.617	280.473	459.129			255.166	405.562			495.654		430.36					510.298	415.053
	-11.9167		372.155	643.974			275.958			318.747			458.794	387.965	270.169	460.009			254.767	420.084			482.546		442.321					503.545	406.938
	-11.8333		361.719	651.549			268.378			316.56			461.664	364.618	277.013	442.03			266.847	395.195			505.197		445.863					486.603	415.998
	-11.75		388.716	677.404			280.301			309.446			463.782	363.137	269.546	451.369		312.774	238.067	405.65			493.297		438.703					470.601	385.697
	-11.6667		381.642	689.429			279.018			303.204			366.15	366.205	271.49	440.419		317.278	240.729	417.457			504.339		440.438		408.186			487.208	387.549
	-11.5833		379.376	676.874			283.173	332.977		304.512			336.717	352.423	269.564	460.852		311.256	251.984	401.798			465.791		443.795		409.373			524.205	400.119
	-11.5		384.409	658.871			284.338	322.666		294.237			377.42	336.226	262.882	422.885		299.444	275.999	404.974			455.584		442.545		407.993			447.249	400.068
	-11.4167		401.095	629.468			275.169	317.446		291.629			413.553	320.987	268.034	438.601		314.273	240.352	413.425			461.369		446.694		405.124			427.898	390.366
	-11.3333		361.597	644.797			282.468	329.037		295.594			400.105	317.169	259.305	432.926		315.815	259.519	406.1	424.95		467.014		448.373		408.98			471.595	395.776
	-11.25		397.538	640.024			281.979	309.349		289.852			405.425	316.567	273.693	417.788		318.161	258.001	406.745	453.081		470.022		436.996	319.437	394.552			475.931	404.917
	-11.1667		385.506	635.243			279.981	331.393		282.925			390.936	307.406	252.929	423.655		322.047	240.879	410.024	427.468		458.186		446.996	336.636	389.308		522.503	441.508	395.213
	-11.0833		390.54	621.515			277.639	306.789		275.481			360.698	314.201	264.825	412.242		320.768	272.139	399.167	424.957		454.986		438.534	331.938	388.326		522.126	453.741	410.372
	-11		368.681	595.497			282.14	325.152		282.006			372.156	293.997	247.754	413.905		322.344	249.758	405.833	443.156		444.863		430.186	331.168	379.606		528.553	466.966	406.883
	-10.9167		358.654	571.621			251.865	301.092	434.913	286.482			422.945	291.604	254.073	401.411		325.303	253.303	418.359	440.322		436.516		424.863	332.13	380.06		517.478	447.533	379.402
	-10.8333		364.277	626.614			248.194	321.463	439.189	260.496			477.631	293.949	239.571	406.972		324.961	238.956	398.6	430.886		457.052	439.675	421.292	339.779	383.079	364.421	531.795	467.219	378.604
	-10.75		378.885	642.622			253.55	302.397	450.07	272.204			342.017	266.298	244.389	391.406		328.646	260.574	412.204	459.873		422.837	450.48	412.092	331.366	370.631	381.819	524.047	486.67	395.604
	-10.6667		357.432	604.115			257.925	322.964	450.904	264.949			320.597	289.855	234.267	399.641		333.021	235.143	403.855	433.676		439.944	436.507	409.505	328.261	345.097	378.838	533.41	464.67	380.896
	-10.5833		362.194	569.276			245.528	296.189	453.852	243.458			343.255	283.331	196.002	402.576		329.882	259.384	391.277	441.684		429.357	429.227	381.822	334.949	362.427	376.818	520.353	478.62	393.275
	-10.5		345.975	564.203			224.636	317.987	447.658	246.324			357.392	273.835	213.696	376.789		322.588	248.825	396.91	439.022		418.29	450.014	318.199	334.839	342.037	382.312	506.485	487.329	367.182
	-10.4167		357.493	554.122			261.476	315.586	469.194	251.7			346.564	266.39	253.685	403.144		331.914	250.619	402.655	450.509		435.591	428.457	269.662	328.912	357.551	373.165	490.456	487.935	369.176
	-10.3333		383.354	564.361			229.434	292.283	457.921	253.129			335.31	299.926	238.345	386.861		322.094	251.122	392.463	436.114		431.482	424.092	248.746	332.584	340.812	380.645	488.044	486.006	368.044
	-10.25		362.781	522.817			240.837	308.778	457.937	265.701			329.241	272.322	262.171	381.026		319.031	262.4	404.2	454.109		424.16	432.559	268.62	331.343	338.718	362.814	466.402	481.847	368.461
	-10.1667		325.601	526.201			225.809	290.697	462.512	243.657			314.355	251.625	230.589	376.398		322.106	238.325	402.489	438.117		415.958	423.542	320.574	322.932	332.054	380.533	465.808	491.143	366.299
	-10.0833	585.404	335.937	509.47			239.939	277.657	463.217	251.079			304.697	276.485	236.39	393.009		324.914	263.357	380.759	457.02		418.101	415.837	378.913	317.427	322.824	367.244	450.107	497.212	371.165
	-10	611.372	350.234	510.753			232.914	232.649	464.261	252.867			300.881	267.53	232.272	374.786		321.993	267.323	384.692	455.149		429.821	427.576	434.378	300.233	323.596	378.531	428.95	498.072	374.829
	-9.91667	588.612	389.774	489.076			226.873	270.017	466.23	262.866			295.197	264.667	237.417	415.537		316.325	228.84	438.291	442.889		410.822	418.893	444.87	301.46	313.182	377.892	433.975	503.054	370.952
	-9.83333	585.532	391.476	488.98			227.26	267.583	460.334	251.554			291.597	280.46	232.6	405.036		310.565	270.418	365.973	452.65		474.291	407.308	444.813	303.13	326.802	367.773	432.136	511.603	370.483
	-9.75	617.352	404.557	488.502			236.542	267.908	462.481	250.101		281.478	300.975	277.999	250.531	330.447		295.485	230.985	362.319	453.763		479.108	416.631	467.232	283.761	328.746	376.437	424.886	513.94	353.403
	-9.66667	598.148	384.514	451.323			230.811	267.72	456.043	258.406		291.761	300.631	265.322	252.304	354.486		307.581	267.634	324.089	435.728	536.019	373.78	405.254	445.874	287.157	306.686	376.07	418.868	519.865	348.499
	-9.58333	607.768	408.666	456.007			242.746	228.664	464.344	253.538		279.134	290.97	259.463	243.192	359.795		309.329	236.869	332.57	438.13	531.709	404.227	388.875	418.179	288.369	298.517	346.518	420.251	511.108	369.691
	-9.5	608.625	392.495	475.04			229.175	236.459	459.469	266.101		292.912	288.744	271.736	220.679	346.218		285.442	233.519	327.32	427.446	537.428	432.079	385.412	402.206	298.306	305.801	348.944	409.337	515.423	352.891
	-9.41667	610.382	394.04	457.501			248.056	212.198	453.405	263.512		278.889	294.514	266.846	229.71	357.132		311.223	254.184	347.785	406.229	522.901	383.236	371.449	410.093	286.672	272.577	350.111	394.621	537.199	348.615
	-9.33333	600.622	383.866	451.871			240.517	234.262	461.275	257.349		276.942	288.206	255.802	231.524	343.381		314.534	234.047	329.725	434.76	550.409	407.152	377.694	414.762	300.499	283.194	336.178	391.968	510.261	351.411
	-9.25	608.303	404.31	457.175			247.895	224.323	451.037	271.747		284.763	279.046	244.933	229.143	351.619		262.832	224.279	344.116	390.739	545.605	402.324	363.707	405.828	277.265	319.365	345.553	399.785	533.459	346.193
	-9.16667	606.312	403.819	449.732			240.705	228.25	466.952	258.541		258.978	274.741	240.337	215.901	328.855		268.439	229.924	356.821	377.662	521.957	415.751	360.133	402.382	287.683	295.033	352.025	400.051	518.544	348.634
	-9.08333	600.929	425.474	457.562			248.249	226.149	437.602	272.033		283.499	269.66	246.625	231.114	338.358		269.084	225.882	325.86	379.2	486.652	404.559	395.544	397.241	292.682	262.675	353.557	372.287	537.728	355.709
	-9	619.835	403.443	446.849			237.959	207.254	446.244	255.642		278.601	258.528	258.811	225.291	333.279		265.978	227.684	347.584	377.093	484.695	401.068	406.496	396.168	306.347	257.057	338.172	380.083	518.067	355.032
	-8.91667	611.559	427.181	431.457			260.982	218.437	445.49	257.02		271.504	263.759	258.959	228.512	320.007	474.81	275.37	229.422	361.337	346.791	474.407	392.597	365.597	393.242	304.563	264.839	335.077	386.701	540.736	340.618
	-8.83333	614.601	427.205	429.873			257.213	206.258	451.017	270.003		274.935	258.916	253.957	219.76	336.498	491.753	280.388	223.552	365.411	321.519	454.771	396.783	310.745	396.495	235.689	254.082	305.241	383.894	525.342	342.103
	-8.75	598.912	443.262	422.579			255.255	231.51	397.046	254.784	478.672	259.987	268.794	245.808	209.356	360.469	477.855	264.634	207.286	348.559	319.668	429.785	398.437	308.067	396.35	231.871	231.816	322.934	336.754	498.589	337.736
	-8.66667	602.535	427.127	418.464			242.97	205.787	355.056	271.997	490.123	268.954	248.609	249.935	239.898	337.417	482.505	242.318	208.729	354.117	308.92	421.069	405.179	304.602	402.874	261.302	221.648	318.146	345.96	505.206	303.533
	-8.58333	573.778	446.426	409.869			269.544	225.96	387.526	256.121	487.806	245.349	247.681	260.499	207.902	349.564	486.117	248.158	213.902	351.727	312.018	415.196	392.375	346.042	404.069	294.057	231.442	307.182	355.246	497.605	345.308
	-8.5	593.196	430.15	408.863			255.565	201.37	392.699	260.832	477.005	271.421	258.52	264.382	215.152	327.658	468.034	250.288	211.177	358.073	306.928	426.448	409.56	357.762	382.885	268.408	230.951	306.77	341.352	491.181	342.201
	-8.41667	563.361	444.517	403.662			249.405	220.308	385.919	269.894	491.83	251.423	258.605	256.787	215.907	347.294	476.276	263.873	211.657	369.236	318.29	413.945	393.719	350.274	398.43	283.218	232.413	297.68	360.919	480.487	325.829
	-8.33333	566.067	431.888	415.246			256.31	198.316	373.839	259.189	498.727	255.145	261.461	245.816	210.637	336.942	463.7	251.367	219.977	356.623	272.686	402.188	406.021	362.795	404.902	256.491	223.11	311.399	327.886	473.215	335.956
	-8.25	564.972	449.945	411.745			251.03	223.518	368.132	271.384	488.081	243.639	238.721	247.48	232.981	345.463	464.379	243.672	201.374	368.222	286.514	385.588	398.625	382.215	400.578	254.537	239.179	311.913	347.995	462.37	326.68
	-8.16667	491.694	432.371	404.069			260.067	212.664	370.417	255.609	482.085	245.688	245.439	266.578	219.762	322.009	475.343	261.339	194.786	350.131	295.804	371.248	410.501	366.221	394.331	252.674	227.268	274.702	334.808	453.603	323.336
	-8.08333	487.411	461.737	405.973			255.055	212.664	356.52	268.764	485.514	226.646	253.031	279.609	211.091	337.653	460.211	244.478	214.336	356.179	264.425	325.567	384.976	355.004	391.197	252.819	219.162	271.574	344.337	446.6	310.702
	-8	490.285	447.931	378.288			261.946	201.733	360.101	261.748	500.008	241.624	232.122	260.579	212.62	323.646	446.551	243.629	202.119	344.821	288.756	329.762	398.426	368.491	391.258	268.294	229.831	279.018	327.423	458.153	292.785
	-7.91667	508.304	451.224	351.075			252.634	211.66	364.356	257.33	491.976	232.047	247.793	235.612	214.567	352.085	446.192	268.218	189.796	359.22	288.581	314.007	392.316	365.523	404.315	266.39	198.001	266.518	328.03	426.911	284.392
	-7.83333	466.389	438.843	330.772			260.175	218.507	365.323	271.263	507.446	209.411	247.395	236.51	217.807	325.741	447.719	235.221	187.325	336.4	254.431	282.722	413.385	358.907	393.098	265.555	219.543	264.314	331.801	429.706	283.921
	-7.75	481.404	463.452	360.771			260.017	195.4	366.915	257.658	503.874	216.039	238.2	253.955	226.692	334.6	443.743	251.539	192.744	347.113	273.786	299.651	395.676	368.699	397.541	266.472	205.635	261.599	316.855	405.305	279.523
	-7.66667	449.119	442.222	316.368			244.334	215.869	360.005	269.696	500.448	213.077	252.656	260.975	186.368	318.72	445.622	264.678	205.068	347.373	293.546	283.511	403.611	379.807	409.282	284.799	208.399	254.826	314.88	417.973	274.018
	-7.58333	458.404	461.398	342.082			274.333	190.578	330.95	245.66	510.04	194.229	227.865	263.858	214.648	349.298	447.315	236.95	179.487	336.581	256.972	246.093	389.337	351.898	409.79	247.951	210.514	243.485	324.625	411.942	261.468
	-7.5	441.282	440.063	334.757			252.989	210.259	336.549	260.079	526.934	212.372	228.836	237.835	177.921	322.958	451.649	251.473	199.989	338.411	273.729	217.963	401.195	363.094	393.856	247.902	213.902	241.316	302.116	399.313	248.693
	-7.41667	462.581	444.139	293.281			257.348	208.117	342.182	239.077	503.606	213.84	197.146	204.467	212.203	328.973	449.646	260.458	171.697	336.369	289.303	250.913	383.503	362.366	397.427	261.82	203.294	236.064	298.195	394.412	234.82
	-7.33333	465.142	434.966	308.696			259.215	182.312	332.67	253.42	492.541	207.26	209.839	221.208	171.84	331.86	434.319	253.952	189.247	325.518	257.091	212.557	400.669	346.983	413.533	263.857	222.045	231.497	306.907	385.826	238.074
	-7.25	437.443	450.171	315.261			247.908	217.21	345.242	231.63	505.666	216.05	182.225	226.614	185.129	336.749	451.888	237.94	190.026	331.72	268.006	146.632	382.195	372.486	399.097	255.034	212.844	229.214	316.365	371.462	244.963
	-7.16667	445.322	439.134	280.113			228.869	200.48	326.305	247.112	498.432	207.721	179.467	221.279	181.823	303.502	439	249.846	182.022	342.365	259.631	136.407	412.374	361.758	405.589	276.374	206.709	232.853	298.288	364.779	220.048
	-7.08333	441.899	440.021	285.116			246.259	188.288	338.413	226.517	495.142	201.201	155.32	234.209	189.004	328.244	452.935	249.808	169.729	326.555	277.639	149.28	384.184	340.239	396.527	246.093	189.241	239.295	294.466	378.009	216.258
	-7	453.614	420.233	295.652			223.515	201.194	325.695	240.007	474.879	202.001	169.624	219.58	160.493	295.111	445.984	245.578	175.127	310.029	257.372	123.659	389.751	365.156	400.374	271.137	220.447	232.922	290.438	355.31	196.417
	-6.91667	444.721	417.172	249.751			244.723	199.206	319.986	219.677	511.908	199.573	142.882	206.006	159.905	297.854	419.287	252.217	180.716	312.645	253.676	146.69	360.105	350.415	409.159	250.54	176.277	231.153	301.685	358.758	183.688
	-6.83333	432.146	385.599	268.23			217.211	169.734	324.069	232.164	469.083	203.274	158.207	206.11	181.529	295.375	416.988	246.405	177.631	298.989	254.495	116.048	365.628	336.121	401.656	264.641	183.406	228.029	296.149	341.026	185.627
	-6.75	436.611	392.423	269.459			219.726	193.877	318.792	208.955	484.039	203.695	127.778	220.307	137.719	282.815	410.5	241.649	175.036	300.074	273.335	135.621	356.012	342.96	386.845	265.207	206.775	225.111	286.116	339.374	172.235
	-6.66667	437.052	358.482	239.257			218.592	192.662	317.467	223.338	468.59	196.378	146.708	239.225	180.861	273.447	409.972	252.895	173.36	282.348	265.027	134.53	342.929	338.762	381.664	264.893	174.502	220.139	281.437	339.863	141.537
	-6.58333	426.66	362.905	237.324			225.301	191.636	311.154	199.076	465.674	211.338	116.852	209.098	160.998	275.921	426.961	237.942	167.99	276.797	245.106	112.825	315.974	333.923	377.805	265.996	198.644	216.524	278.01	336.382	142.702
	-6.5	427.662	342.568	248.529			209.262	179.844	311.44	211.489	414.074	197.792	138.566	202.773	128.594	260.994	424.5	222.295	180.434	272.335	255.552	133.727	344.617	343.787	366.388	239.604	169.186	214.349	275.824	329.043	134.052
	-6.41667	425.971	345.119	238.412			214.102	155.189	300.804	218.976	433.291	215.419	110.407	214.167	159.125	262.721	366.128	213.48	173.725	268.327	249.782	119.219	301.12	338.41	368.294	256.92	163.324	208.656	289.81	330.099	136.931
	-6.33333	416.526	320.746	232.652			218.321	170.918	318.5	201.92	454.122	206.425	125.404	248.477	135.353	252.824	325.846	200.564	173.922	252.322	245.792	109.046	307.282	325.133	369.989	260.214	153.702	207.733	271.452	312.542	129.217
	-6.25	455.245	326.858	222.396			217.643	163.11	306.475	211.979	449.178	221.487	118.472	218.304	144.432	244.287	341.175	190.579	170.04	252.844	247.059	123.382	307.861	349.866	356.997	258.097	167.129	206.174	263.086	309.335	110.225
	-6.16667	421.809	304.349	227.134			220.751	159.119	300.668	212.793	444.361	220.991	100.037	191.253	143.216	241.029	360.483	195.727	180.328	249.167	236.159	121.073	283.128	341.315	366.966	253.125	143.189	206.334	279.659	304.899	109.507
	-6.08333	410.749	313.98	231.954			204.644	152.648	300.211	206.737	396.497	213.701	111.383	197.771	130.96	236.053	388.915	164.433	164.339	240.099	215.279	115.335	282.85	326.355	369.994	237.565	123.393	203.386	260.7	306.226	125.929
	-6	441.782	283.03	203.019			207.887	145.948	292.278	195.48	420.009	207.274	110.707	204.614	120.692	215.513	391.628	172.689	167.236	235.96	218.975	122.329	265.945	331.321	296.252	231.67	142.683	201.745	252.353	296.994	97.445
	-5.91667	423.371	295.201	214.67			208.734	145.466	283.19	200.497	391	189.718	105.023	200.584	123.014	232.484	375.878	142.782	174.663	240.454	209.759	121.541	265.333	337.515	363.288	207.428	89.215	198.364	249.84	285.361	96.099
	-5.83333	496.649	272.518	204.954			198.352	137.76	301.379	197.524	416.194	193.482	96.195	187.172	135.031	213.222	392.116	166.088	166.75	226.59	199.35	115.755	247.348	326.547	351.411	238.067	105.349	202.081	233.626	281.734	113.859
	-5.75	516.555	283.067	213.055	350.029		222.702	138.608	283.041	194.432	396.155	200.105	92.843	182.523	124.644	215.789	380.477	141.399	169.618	237.681	204.603	131.109	236.872	321.825	328.66	247.17	99.689	206.218	226.36	280.456	85.89
	-5.66667	531.444	263.583	196.917	335.716		207.36	130.626	239.495	190.355	388.565	201.823	92.022	192.619	111.166	195.617	393.316	153.771	168.863	231.269	203.444	105.747	248.941	303.125	352.117	226.533	102.162	196.979	232.665	270.742	88.599
	-5.58333	501.044	279.646	188.251	343.146		202.208	123.021	257.181	188.092	394.381	219.506	94.179	209.178	118.291	204.579	396.106	149.934	165.647	211.215	177.159	112.543	208.208	280.924	341.291	221.807	74.518	177.997	221.89	256.1	102.735
	-5.5	444.728	250.454	188.737	339.631		192.041	120.883	243.548	180.891	375.439	211.285	93.903	195.175	102.792	190.77	377.59	146.55	162.867	221.965	155.15	108.614	228.295	297.501	316.055	226.862	89.229	173.615	200.079	263.746	76.062
	-5.41667	460.566	262.394	178.277	336.773		195.088	117.82	234.624	182.379	380.626	193.647	94.137	177.37	103.052	198.764	366.858	139.85	156.462	224.137	141.838	128.602	209.173	276.963	335.381	227.678	78.521	164.598	217.153	249.638	86.864
	-5.33333	442.856	234.234	183.182	335.625	379.897	201.766	134.092	243.824	174.765	380.964	195.057	89.489	177.772	101.007	184.433	360.475	130.308	163.963	202.378	137.983	102.349	200.109	266.773	322.679	223.699	82.606	157.649	192.21	248.373	81.275
	-5.25	453.548	246.969	182.828	336.103	361.122	199.615	115.167	207.213	171.345	363.751	217.753	83.894	186.243	102.491	191.731	371.883	134.897	158.659	207.047	137.16	125.399	183.183	268.078	307.118	214.458	67.877	149.111	207.459	240.43	74.905
	-5.16667	427.622	228.688	167.733	318.522	366.082	177.702	110.763	232.582	165.173	351.168	198.173	80.741	198.782	100.714	171.525	377.521	140.817	158.74	216.099	142.26	126.189	189.588	255.461	316.735	223.971	78.596	153.927	187.703	230.154	82.769
	-5.08333	419.374	224.598	164.091	283.548	355.721	182.378	118.969	204.328	160.664	340.821	197.838	78.671	186.82	77.699	173.917	371.92	133.888	154.672	196.178	128.911	112.813	173.15	250.968	284.707	195.704	63.042	147.112	183.909	228.854	68.489
	-5	433.417	208.459	177.892	302.06	351.188	186.652	101.616	188.083	157.166	324.322	209.288	87.825	175.491	84.122	162.294	357.84	132.171	150.558	200.758	116.436	115.324	176.8	253.779	287.037	224.18	60.455	123.304	183.98	225.954	80.075
	-4.91667	406.018	216.148	162.374	296.663	338.279	179.445	111.846	185.59	165.451	322.149	186.968	74.441	161.191	73.907	175.356	358.4	140.54	157.993	204.696	117.941	120.205	145.294	241.849	307.787	201.481	66.467	123.568	172.752	219.636	67.729
	-4.83333	402.281	197.019	167.14	290.094	290.213	174.162	98.268	198.853	148.272	325.528	202.41	86.907	164.39	77.474	149.411	354.783	134.202	151.898	190.178	118.174	127.412	144.366	232.284	305.601	205.004	59.525	115.943	162.137	211.943	73.128
	-4.75	403.705	209.615	165.35	258.531	209.088	183.925	113.76	163.467	144.21	320.401	198.532	68.806	190.778	81.404	169.948	355.62	133.385	152.531	184.052	130.183	111.433	122.985	234.821	281.733	203.838	67.899	85.322	170.053	204.568	71.524
	-4.66667	369.808	186.783	156.167	233.733	127.799	167.848	108.413	172.601	153.99	326.375	180.023	77.78	163.465	81.087	146.195	355.597	133.046	152.505	192.357	97.464	104.551	121.973	227.526	282.263	193.311	59.182	93.609	167.682	199.848	63.944
	-4.58333	371.368	191.891	153.421	224.511	184.748	174.336	97.471	186.789	135.969	321.657	184.92	76.784	157.344	61.3	154.445	359.842	124.575	150.089	179.97	101.951	112.996	100.755	215.028	290.611	180.763	49.121	69.218	158.549	199.09	68.505
	-4.5	370.905	180.534	166.983	232.032	148.541	166.128	90.652	170.383	142.697	296.917	177.843	74.239	150.726	74.761	143.281	347.391	127.45	143.011	174.868	122.348	119.382	96.125	221.842	271.991	193.923	62.932	82.368	150.03	191.613	68.21
	-4.41667	348.751	182.587	153.16	228.225	143.613	174.411	98.548	167.211	144.817	294.801	162.09	72.002	150.213	78.375	145.458	328.882	143.831	143.225	183.792	98.966	112.887	87.547	205.904	280.371	191.227	56.644	68.843	144.405	185.57	66.412
	-4.33333	336.095	164.044	151.87	239.639	115.311	162.062	90.95	156.689	134.989	306.786	166.38	70.935	143.135	79.864	132.025	338.918	119.573	139.722	169.054	97.703	107.008	92.931	200.624	277.342	210.605	59.363	62.466	140.34	182.551	67.154
	-4.25	354.044	173.1	149.564	277.871	120.208	175.849	97.425	163.185	127.885	285.783	164.276	69.015	141.271	78.248	135.19	325.914	127.515	139.812	165.948	101.761	112.263	79.027	201.858	255.708	178.938	48.867	70.445	138.552	175.866	60.673
	-4.16667	319.418	155.797	146.023	261.826	102.534	164.345	94.64	170.718	127.093	303.172	151.58	64.535	137.058	77.496	123.439	339.455	132.097	138.468	168.128	84.378	95.837	77.903	195.644	268.402	173.345	47.674	62.724	136.555	168.248	59.642
	-4.08333	313.649	158.995	144.665	229.304	90.814	175.102	89.464	153.997	126.98	295.86	149.697	62.152	144.697	73.923	127.01	324.668	121.488	135.558	157.645	94.587	85.322	69.831	191.974	267.623	172.758	45.604	51.184	133.103	169.754	61.149
	-4	314.602	149.071	145.136	235.91	85.412	157.983	96.26	157.079	125.714	282.173	144.288	60.39	136.166	77.675	120.724	329.305	128.386	132.257	152.678	106.151	92.376	80.691	187.33	234.651	176.541	47.351	56.125	119.384	161.513	63.615
	-3.91667	299.903	150.584	141.393	240.318	84.193	154.862	84.327	151.4	114.842	291.093	130.404	60.026	133.621	75.508	123.944	317.981	133.11	128.15	159.738	86.554	94.153	74.012	184.765	253.619	183.474	53.246	54.995	112.359	156.596	53.004
	-3.83333	285.832	136.57	139.322	250.968	70.137	159.494	93.893	148.477	122.335	290.23	130.33	57.33	123.035	64.844	107.288	304.429	117.461	126.345	143.373	81.848	94.927	67.647	171.656	245.199	171.784	50.876	50.96	119.795	151.185	60.645
	-3.75	267.052	136.926	137.586	235.501	63.834	165.503	80.576	132.732	114.71	269.697	133.485	55.041	111.126	73.718	117.639	297.79	126.28	124.558	145.977	93.369	84.179	72.284	171.239	233.672	158.115	49.815	48.235	108.291	141.847	49.657
	-3.66667	268.428	125.219	130.157	257.155	50.214	151.821	88.584	137.577	104.895	278.956	122.504	58.989	130.373	69.782	102.787	285.341	126.386	121.363	147.278	80.289	81.425	67.515	171.984	225.676	163.461	36.545	45.139	111.156	133.546	56.963
	-3.58333	256.596	130.18	131.698	275.792	41.754	147.678	86.215	133.454	110.256	252.32	113.991	55.86	129.304	60.936	102.676	267.467	109.242	119.806	132.726	81.706	83.982	67.639	159.933	236.438	153.56	46.533	44.179	97.673	122.665	55.395
	-3.5	250.672	115.128	130.729	268.156	60.851	136.079	84.419	134.631	108.849	238.522	124.2	57.404	126.369	61.511	92.868	254.922	113.395	113.54	129.545	79.437	84.056	63.25	162.466	216.309	149.83	37.995	38.458	99.276	111.762	47.179
	-3.41667	229.36	126.63	120.588	263.866	72.15	140.119	85.148	114.001	104.456	249.542	107.124	51.942	103.66	62.242	95.942	239.058	119.01	110.412	132.039	67.991	81	64.718	156.522	219.377	154.994	38.615	38.764	91.629	102.142	50.263
	-3.33333	222.022	126.05	128.955	264.032	40.764	140.363	80.719	115.711	101.013	246.123	102.8	55.135	99.757	57.655	85.433	222.334	110.956	108.677	122.302	76.511	84.695	58.019	145.076	217.261	151.846	42.968	37.839	81.147	99.045	54.368
	-3.25	249.074	123.877	116.457	264.119	23.872	139.069	78.151	108.732	98.508	230.567	112.14	53.194	104.037	62.295	91.86	205.958	105.885	108.855	113.899	81.889	75.273	62.375	143.169	195.722	148.485	34.406	39.072	81.78	94.844	48.305
	-3.16667	218.892	114.235	119.98	252.741	19.61	131.231	73.153	101.347	93.314	219.833	103.872	49.846	102.603	60.232	78.149	205.261	108.127	104.217	124.798	59.05	76.137	62.871	138.132	205.437	139.449	38.594	32.478	80.411	91.493	45.161
	-3.08333	206.817	116.734	116.348	247.972	21.326	133.212	70.117	79.609	93.209	210.09	99.772	48.511	95.839	50.338	87.006	187.25	98.046	98.391	113.867	75.963	72.917	50.691	126.702	199.135	130.829	40.695	32.457	78.826	91.764	49.027
	-3	200.44	105.033	116.317	241.996	21.993	125.704	65.53	71.737	97.87	197.576	100.725	50.185	89.239	49.576	77.751	173.306	95.027	98.48	109.228	68.329	71.542	56.866	128.104	172.653	138.778	33.608	29.977	74.785	91.244	47.764
	-2.91667	170.136	112.898	109.216	226.495	20.501	127.084	60.553	78.861	92.745	198.14	91.39	47.605	87.483	49.165	77.226	158.917	104.163	93.392	112.735	54.277	72.328	52.953	123.087	184.696	135.542	32.493	31.018	66.676	83.427	42.135
	-2.83333	166.774	101.901	110.699	222.839	20.251	117.692	61.556	74.673	85.65	193.946	88.807	47.839	91.005	49.2	74.437	150.01	92.464	90.078	102.256	60.251	73.55	52.727	113.403	166.806	130.894	34.783	28.482	66.752	79.437	46.511
	-2.75	172.889	105.741	109.188	212.826	24.035	116.818	59.81	63.369	84.543	177.977	86.176	43.492	87.937	51.808	77.718	136.879	84.953	91.773	100.116	67.38	70.811	48.388	111.381	158.857	126.862	31.415	28.927	67.875	76.939	43.047
	-2.66667	146.734	94.572	102.846	196.525	22.189	113.69	56.337	58.295	81.376	176.462	79.457	41.805	78.527	48	69.946	136.816	96.354	87.88	102.187	51.602	71.293	51.745	105.045	162.754	117.504	33.349	26.788	69.786	73.893	40.337
	-2.58333	146.188	98.269	105.732	187.865	21.509	113.2	51.421	59.048	81.58	170.662	69.247	42.295	85.726	40.674	71.962	125.338	80.465	84.299	95.442	48.066	64.703	47.022	95.931	161.182	117.143	30.968	28.08	61.793	74.189	44.349
	-2.5	137.043	88.173	99.565	188.823	20.97	106.052	43.296	59.45	78.299	150.987	67.012	42.291	74.842	42.145	66.314	115.573	84.269	80.762	94.671	56.546	65.989	49.779	91.951	139.968	115.739	33.286	21.876	62.206	71.01	38.949
	-2.41667	126.686	90.949	96.3	176.478	21.009	106.596	42.129	53.47	82.368	156.706	58.384	39.8	72.645	41.924	70.186	104.763	82.12	79.01	96.116	49.621	63.134	44.255	83.709	145.718	115.917	27.506	23.724	60.27	66.774	38.384
	-2.33333	118.096	81.828	97.972	163.36	20.965	96.73	45.318	52.504	74.984	148.075	60.72	37.714	68.369	38.31	61.908	93.073	73.531	77.125	89.166	45.418	63.539	45.147	76.688	144.575	118.685	29.794	20.175	56.692	63.491	40.184
	-2.25	114.307	82.051	94.232	156.728	20.526	102.868	45.95	51.607	78.199	130.629	63.524	35.517	63.293	41.245	62.111	94.869	74.881	74.444	84.968	54.621	60.303	44.873	75.581	132.652	115.137	30.497	18.038	56.116	63.15	34.093
	-2.16667	97.142	72.322	88.54	147.114	22.612	97.429	40.508	50.285	72.838	133.289	52.413	35.327	64.549	38.466	58.418	88.035	77.199	71.986	82.965	40.406	54.865	43.997	71.024	138.467	108.017	26.732	17.351	55.544	59.473	33.561
	-2.08333	85.603	80.207	88.025	140.554	22.499	99.995	38.107	44.717	68.825	129.286	48.057	34.636	67.437	33.798	58.965	85.695	68.171	70.708	77.052	39.731	56.124	40.227	67.683	132.628	104.273	28.048	15.762	56.343	59.884	34.605
	-2	87.805	72.142	82.233	138.299	23.389	87.691	40.407	43.11	67.903	112.129	53.439	33.371	60.704	33.02	53.593	81.216	64.242	64.422	71.843	36.912	48.578	47.335	66.767	125.333	103.296	29.582	16.272	52.745	55.429	31.062
	-1.91667	80.077	79.947	78.769	126.893	23.029	90.417	40.949	42.621	67.132	118.475	48.621	31.167	54.107	33.357	53.626	74.691	66.959	63.597	81.314	33.318	48.886	38.278	63.028	120.505	104.214	24.781	14.8	48.041	55.63	32.745
	-1.83333	73.973	76.139	77.454	121.288	21.622	76.229	40.666	42.726	65.804	114.96	47.284	28.119	49.908	32.787	49.926	69.136	60.368	60.669	72.261	30.158	50.873	42.23	57.805	124.956	101.259	25.436	19.54	44.132	52.123	32.358
	-1.75	76.289	79.647	70.051	119.737	21.251	80.361	42.441	34.957	58.568	101.454	48.18	26.983	55.063	31.598	49.797	63.375	58.481	55.297	67.525	29.24	48.053	37.773	56.18	107.814	103.329	27.65	14.715	45.914	56.656	30.824
	-1.66667	66.85	70.794	63.793	108.703	21.092	73.617	36.066	33.423	53.787	102.641	44.251	26.073	57.125	32.331	43.132	56.852	59.755	58.084	65.863	26.073	41.485	36.957	50.895	110.821	96.265	22.96	13.123	45.408	54.093	28.522
	-1.58333	61.675	69.313	60.837	107.474	22.379	76.103	35.94	31.355	56.948	95.933	42.803	23.622	44.041	29.469	44.939	60.313	50.625	53.005	58.257	20.992	36.85	34.648	45.063	110.123	92.118	25.14	11.631	43.911	50.97	29.225
	-1.5	62.319	64.791	53.177	107.496	21.997	66.104	32.395	32.902	53.668	85.483	50.385	22.542	46.004	25.297	40.06	53.14	47.466	49.095	53.893	25.714	36.034	38.08	45.568	95.013	89.267	23.549	12.375	39.45	49.868	25.498
	-1.41667	55.142	66.441	42.729	96.533	20.916	69.517	33.2	26.668	56.137	89.081	47.432	20.942	41.766	26.249	40.788	49.284	49.075	43.699	57.244	18.079	34.315	33.089	41.062	99.616	86.839	19.71	12.086	38.661	46.754	25.269
	-1.33333	52.993	58.258	43.103	91.999	20.424	58.874	35.476	27.846	52.298	82.125	44.542	18.084	41.274	24.787	36.611	49.281	42.914	41.725	49.252	14.626	35.941	35.14	33.734	100.128	83.857	20.684	12.054	35.575	43.162	25.893
	-1.25	52.769	61.569	38.311	93.481	20.135	60.54	33.612	25.86	45.501	67.579	45.408	14.404	35.98	25.418	35.477	42.822	38.254	37.33	46.399	18.644	32.945	31.647	29.624	83.547	80.588	18.54	11.651	39.24	41.744	21.48
	-1.16667	45.908	57.402	32.182	80.792	20.525	54.182	31.425	26.192	48.142	66.707	36.782	15.138	35.186	24.802	29.866	42.079	40.466	33.373	47.044	15.157	27.929	29.82	24.314	82.074	75.108	15.481	11.213	37.837	37.415	21.381
	-1.08333	41.764	60.51	31.107	77.824	19.344	53.372	27.729	23.136	45.055	63.949	33.205	14.452	32.187	20.489	31.329	40.719	33.559	29.028	39.508	14.561	25.704	28.26	22.846	84.61	71.138	17.099	10.518	33.514	36.47	22.653
	-1	41.18	53.716	29.367	75.721	18.746	44.087	25.806	20.677	41.036	56.347	33.454	12.582	30.94	18.558	26.44	37.15	29.796	25.877	39.74	17.641	21.88	31.17	23.97	70.047	69.836	16.141	6.749	32.609	33.589	17.787
	-0.916666	33.92	57.8	25.861	64.811	23.177	42.462	24.23	20.405	35.879	55.319	24.753	10.821	28.098	19.688	27.46	32.807	32.645	23.955	41.39	13.306	20.726	26.333	20.872	69.687	71.881	12.213	8.167	30.744	30.938	20.151
	-0.833333	30.085	47.45	25.382	57.96	20.558	33.915	20.742	20.972	31.897	54.34	22.01	10.005	26.232	17.354	21.942	28.528	25.815	21.739	35.092	11.893	18.109	27.868	18.235	70.885	69.799	13.63	7.834	29.966	27.556	20.061
	-0.75	30.325	52.359	22.918	56.941	18.949	33.245	23.142	15.673	30.278	42.214	22.301	8.379	20.382	19.937	22.863	28.216	23.775	19.395	32.671	14.623	14.768	20.675	17.646	53.22	61.414	11.064	7.288	29.167	23.331	15.354
	-0.666666	23.549	43.439	17.398	51.705	17.192	26.415	16.599	14.432	27.161	44.605	16.042	8.98	19.255	18.012	18.661	25.706	24.67	14.879	32.643	8.903	11.132	21.279	13.745	48.442	52.595	7.996	4.991	26.33	20.553	17.437
	-0.583333	19.505	43.67	19.272	32.079	14.925	25.833	12.019	13.486	27.756	42.805	13.623	10.705	15.052	13.851	18.734	23.51	18.797	13.671	24.75	6.335	8.5	17.548	10.776	47.117	40.081	8.541	5.417	24.352	17.691	16.409
	-0.5	18.765	31.796	17.118	20.368	14.559	20.519	9.956	13.359	23.46	32.667	13.64	9.969	8.706	12.88	13.471	17.78	16.649	9.707	17.742	8.137	5.656	19.205	9.916	26.284	32.829	6.811	3.164	19.916	13.001	13.005
	-0.416666	12.418	28.68	10.98	11.436	13.386	19.26	8.625	6.767	21.735	36.262	5.671	8.418	4.78	8.758	13.357	14.159	15.881	7.339	15.774	2.51	3.693	12.711	5.326	25.828	24.95	2.844	2.129	17.401	8.702	11.841
	-0.333333	9.487	18.863	9.089	7.728	11.309	10.355	5.719	3.929	16.978	28.223	2.776	6.943	0.901	7.262	9.456	8.952	13.479	4.546	8.901	2.75	2.627	10.136	2.08	24.117	16.928	5.268	0.389	13.097	4.201	11.459
	-0.25	8.19	13.002	4.609	6.851	8.192	6.66	6.87	0.143	9.58	13.399	3.226	2.099	0.519	5.412	8.789	5.495	10.194	1.935	4.824	4.873	0.47	2.575	0.761	4.992	4.768	4.17	0	10.609	0.49	5.847
	-0.166666	1.747	2.997	0	0	0	0	1.683	1.356	6.824	8.763	0	0.703	0	3.63	4.781	3.42	10.512	0.3	4.136	1.071	0	0.815	0	2.462	0	0.293	0	6.122	0	2.886
	-0.083333	0	1.064	0	0	0	0	0	0	2.19	0.026	0	2.318	0	0	4.349	1.17	5.432	0	0	0.932	0	0	0	0	0	2.4	0	0.142	0	1.895
	0	0	0	0	0	0	0	0	0	0	2.069	6.276	1.194	0	0	0	0	5.662	0	0	2.82	0	0	0	0	0	3.379	0	0	0	0
	0.083334	0	0	0	0	0	0	3.712	0	4.364	0.678	2.595	7.715	0	0	2.658	0	5.86	0	0	0	1.849	0	0	0	0	0	0	0	0	0
	0.166667	0	0	0	0	0	0	0	0	0	0	9.056	9.885	0	0	1.584	0	1.59	0	0	0.345	4.174	0.179	0	1.576	0	1.178	0	0.645	0	0
	0.25	0	0	0	0	0	0.043	7.471	0	0	0	15.284	10.213	0	0.259	0	0	2.876	0	0	14.513	3.781	0	0	7.37	0	8.599	0	0	0	0.437
	0.333334	0	0	0	0	0	0.15	12.539	0	0	0	11.042	11.01	0.811	4.113	0	0	5.553	0	0	3.564	3.027	0	0	0	0	7.164	0	0	0	0
	0.416667	0	0	0	0	0	0.11	10.61	0	0	0	7.66	12.548	0.976	5.158	1.863	0	1.657	0	0	5.982	3.223	0	0	8.988	0	9.813	0	0	0	0.687
	0.5	0.23	0	0	1.251	0.041	0.146	10.659	2.958	0.162	0	9.403	10.335	0	8.055	0	0	1.685	0	0	10.685	2.231	0	0	4.163	0	5.243	0	0	0.137	0.349
	0.583334	0	1.057	0	0.735	0	0.202	9.1	0.523	1.974	0	6.336	9.605	0	10.712	0.93	0	3.335	0	0.488	6.413	0.234	0	0	9.363	0	0	0	0	0	0.51
	0.666667	0	0	0	1.89	0	0.172	5.725	0	8.806	0	4.629	6.725	0	10.451	0.395	0	0	0	0	5.439	1.089	1.357	0	15.015	0	0	0	0	0.57	2.957
	0.75	0	0	0	3.512	0	0.414	5.421	0	11.912	0	7.659	4.319	0	11.158	0	0	0.726	0	0	7.679	0.576	0	0	0	0	3.593	0	0	0.148	0
	0.833334	0	0	0	0	0	0.218	2.08	0	12.552	0.078	1.542	3.618	0.763	9.209	0	0	3.098	0	0.119	3.256	0.243	0	0	0	0	0	0	0	0.249	0
	0.916667	0	0	0	0	0	0.205	0	0	8.919	0.233	1.059	6.136	0	2.385	0	0.523	0	0	0	2.194	1.427	0	0	0	0	0.084	0	0	0.456	0.39
	1	0	0	0	0	0	0.093	0	0	4.027	0.103	3.741	2.712	0	0	0.054	0	1.056	0	0	4.087	0	0.095	0	0	0	0.411	0	0	0.627	0.464
	1.08333	0	0.204	0	0	0.158	0.316	0	0	0.519	0	0	3.131	0	0	0.043	0	2.934	0	0	0.184	0	0	0	0	0	0	0	0	0.637	0.581
	1.16667	0	0.181	0	0	0	0.182	0	0	0	0	0	0.642	0	0	0.016	0	0	0	0	1.058	0.109	0	0	0	0	0	0	0	0.754	0.886
	1.25	0	1.291	0	0.042	0	0.533	0.184	0	0	0	0	0	0	0	0.002	0	0.267	0	0	2.508	0	0	0	0	0	0	0	0	0.873	0.694
	1.33333	0	0	0	0	0	0.431	0	0	0	0	0	0	0	0.182	0.177	0.169	3.491	0	0	0.173	0	0	0	0	0	0	0	0	0.95	0.598
	1.41667	0	0	0	0	0	0.86	0	0	0	0	0	0.727	0.883	0	0.168	1.94	0	0	0	0	0	0	0	0	0	0	0	0.035	0.974	0.768
	1.5	0	0	0	0	0	0.351	0	0	0	0	0	2.706	0	0	0.265	0	0.072	0	0	1.56	0	0	0	0	0.103	0	0	0	1.208	0.314
	1.58333	0	0	0	0	0	0	0	0	0	0	0	3.095	0	0	0.155	0	2.182	0	0	0	0	0	0	0	0	0	0	0	1.049	0.37
	1.66667	0	0	0	0	0	0	0	0	0	0	0	4.27	0	0	0.241	0.418	0.385	0	0	0	1.27	0	0	0	0	0	0	0	0.606	0.497
	1.75	0.16	0	0	0	0	0	0	0	0	0	0	1.16	0	0	0.15	0.058	0.617	0	0	0	0.766	0	0	0	2.785	0	0	0	0.735	0.583
	1.83333	0	0	0	0	0	0	0	0.07	0	0	0	1.28	0	0	0.157	0.234	1.127	0	0	0	0	0	0	0	0	0	0	0	0.831	0.504
	1.91667	0	0	0	0	0	0	0	0	0	0	0	6.258	0	0	0.031	1.828	1.306	0	0	0	0	0	0	0	0	0	0	0	0.931	0.429
	2	0	0	0	0.083	0	0	0	0	0	0	0	4.988	0	0.331	0.162	0	1.303	0	0	0	0	0	0	0	0	0	0	0	1.038	0.451
	2.08333	0	0	0	0	0.006	0	0	0	0	0	0	4.337	0	0.83	0.087	0	2.185	0	0	0	0	0	0	0	0	0	0	0	1.275	0.516
	2.16667	0	0	0	0	0	0	0	0.441	0	0	0.208	4.343	0	0.997	0.125	0.166	1.678	0	0	0	1.275	0	0	0	0	0.025	0	0	1.094	0.499
	2.25	0	0.027	0	0.3	0	0	2.019	0	0	0	2.864	2.078	0	2.294	0	0.121	0.903	0.298	0	0	0.271	0	0	0	0.159	0.087	0	0	1.163	0.541
	2.33333	0	0	0	0	0	0	1.327	0	0	0	0	5.488	0	1.898	0.074	0.668	3.076	0.323	0	0	0	0	0	0	0.384	0.087	0	0.418	1.151	0.525
	2.41667	0	0.136	0	0	0	0	0	0	0	0	0	4.404	0	0	0.202	2.305	1.169	0.234	0	0	0	0	0	0	0	0.013	0	0.351	1.355	0.562
	2.5	0	0	0	0.149	0	0	0	1.337	0	0	2.238	4.027	0	0	0.341	0	0.558	0	0	0	0	0	0	0	0	0.229	0.108	0	1.306	0.627
	2.58333	0	0.366	0	0	0.076	0	0	0	0	0	0	6.298	0	1.835	0.187	0	3.829	0.249	0	0	0	0	0	0	0.63	0.13	0.107	0	1.945	0.528
	2.66667	0	0	0	0	0	0	0	0	0	0	0	6.339	0	0.52	0.311	0	0.561	0.233	0	0	1.593	0	0	0.989	2.047	0.201	0.107	0	1.479	0.668
	2.75	0	0.97	0	0.359	0	0	1.744	0	0	0	2.472	0.811	0	3.18	0.218	0	0.935	0.205	0	0	0	0	0	0	0	0.417	0.107	0	0.752	0.677
	2.83333	0	0	0	0	0	0	2.914	3.724	0	0	0	1.583	0	6.026	0.299	0.772	4.56	0.545	0	0	1.284	0	0	0	0	0.213	0.106	0.924	1.251	0.755
	2.91667	0	4.237	0	0	0	0	0	0	0	0	0	88.885	0	0.155	0.22	2.002	0	0	0	0	0	0.126	0	1.772	0.142	0.232	0.104	0.25	1.581	1.016
	3	0.572	0	0	0.718	0	0	0	0	0	0	45.185	119.184	0	0	0.324	0	37.95	0	0	2.504	0	0.301	0	0	0	0.51	0.106	0	2.122	0.854
	3.08333	0	0.323	0	0	0.425	0	0	0	0	0	174.619	124.275	91.947	0.853	82.066	1.454	75.568	45.577	0	0	2.092	0	9.776	0	1.134	0.156	26.957	28.029	80.047	10.686
	3.16667	0	0	0	0	0	0	0	3.294	0	0	172.899	126.849	109.852	193.985	77.676	167.941	77.483	173.628	73	71.24	98.313	0.665	121.588	2.719	2.152	103.199	131.307	175.673	128.89	134.661
	3.25	1.575	0.096	0	1.197	0	0.062	5.199	0	0	0	182.743	124.193	104.762	254.507	79.148	151.027	78.81	194.101	390.714	280.279	118.416	0	91.237	223.08	0.263	134.307	124.813	175.516	108.244	125.583
	3.33333	0	0	0	0	0	0	19.866	0	0	0	180.636	123.128	99.822	267.348	73.498	134.444	81.113	191.99	425.228	263.227	114.017	53.045	80.794	281.07	17.538	109.802	120.198	171.292	102.47	114.421
	3.41667	0	0.598	0	0	0	0	1.964	0	0	0	178.193	123.134	96.237	271.552	74.847	131.013	85.267	183.386	390.784	257.36	112.455	76.551	87.322	251.914	196.737	111.86	123.815	165.204	98.919	109.611
	3.5	1.643	0	0	0.891	0.598	0	0.834	1.642	0	0.095	173.201	119.188	89.322	267.189	69.222	143.666	93.357	184.415	375.45	260.233	111.903	77.455	89.203	234.228	140.668	100.897	130.303	164.169	95.429	113.086
	3.58333	0	12.875	0	0	1.139	0	0	0	0	0.129	166.371	121.192	86.333	262.749	72.395	138.593	97.66	183.537	374.704	250.437	110.177	76.768	85.557	227.862	138.734	90.048	142.849	172.463	91.246	143.099
	3.66667	0	3.268	0	0	0	0	0.517	0	0	0.235	163.984	117.791	85.727	200.169	69.906	123.563	92.534	182.401	359.366	242.981	108.779	91.86	84.107	186.503	135.025	89.12	210.104	231.871	89.384	356.369
	3.75	1.94	3.897	0.002	0.977	0	0	1.572	0	0.542	0.182	163.228	114.932	85.329	239.375	73.53	118.857	93.092	183.18	347.955	240.984	104.144	91.887	85.41	223.219	133.169	90.529	313.723	327.816	88.851	580.422
	3.83333	0	0	0	0	0	0	0.809	1.975	2.098	0.015	151.881	116.15	89.568	258.314	68.495	116.735	98.066	181.394	341.528	231.145	95.48	97.586	83.215	224.418	133.503	92.748	403.029	420.578	86.017	583.901
	3.91667	0	1.461	0.302	0	0	0	0	0	4.737	0.152	150.449	117.141	88.487	242.638	71.753	118.957	97.837	179.164	324.951	221.404	90.489	100.932	91.105	221.136	150.713	98.231	470.871	485.784	88.454	488.344
	4	1.939	0	0.284	1.475	0.349	0	0	0	5.914	0.285	153.618	114.522	84.216	258.644	67.391	116.78	100.713	178.259	317.879	222.763	89.293	104.604	148.149	211.327	175.493	102.748	463.259	534.096	115.753	422.098
	4.08333	0	0	0	0	1.224	0	0.081	0	5.681	0.556	150.998	113.543	84.163	320.235	69.824	112.128	174.254	181.616	316.273	216.467	87.234	100.613	201.363	209.288	201.303	114.438	455.878	544.848	136.945	381.956
	4.16667	0	0	0.436	0	0	0	0.736	0	3.439	0.32	147.429	111.813	86.884	454.934	66.042	94.973	223.933	261.891	256.699	215.614	97.456	99.178	216.525	207.448	215.432	222.131	403.743	518.449	213.254	388.835
	4.25	2.61	0	0.302	2.177	0	0	4.419	0	1.905	1.817	151.166	108.046	86.732	603.661	70.098	106.881	296.722	396.157	271.053	234.902	106.229	94.725	300.253	201.403	226.69	286.944	390.211	500.517	241.944	405.189
	4.33333	0	0	0	3.514	0	0	3.75	0	3.97	2.336	146.21	108.344	86.776	792.522	66.356	108.464	357.289	558.083	244.557	271.743	103.222	90.008	344.833	232.765	251.498	331.169	391.208	512.128	244.446	440.638
	4.41667	0.176	0.376	0.318	3.556	0	0.39	0.248	0	6.419	6.076	144.927	108.154	87.716	918.374	69.76	107.696	344.136	654.479	290.222	320.337	113.417	104.264	332.301	364.3	298.549	407.373	388.7	500.887	199.982	438.332
	4.5	2.195	0	2.109	13.676	0	0	1.674	3.853	7.072	2.287	144.848	107.595	84.313	960.039	65.723	117.674	381.122	704.102	274.775	460.75	115.807	113.299	392.812	409.488	374.544	570.571	441.219	544.724	193.991	424.862
	4.58333	2.932	0	0	6.678	0.918	9.453	3.07	5.19	28.235	6.922	142.364	106.711	86.484	981.208	69.542	121.292	422.811	733.247	278.54	564.177	128.742	138.614	418.863	475.85	327.68	578.278	437.972	589.679	195.701	436.777
	4.66667	20.581	0	3.451	16.21	0	1.272	3.983	2.474	30.193	5.693	116.812	105.752	86.43	974.764	65.397	134.574	464.516	714.467	299.649	568.36	148.529	177.829	413.123	533.931	316.595	575.48	459.124	661.333	200.389	472.311
	4.75	37.216	0	3.995	21.132	4.944	1.968	6.023	13.408	39.531	4.39	39.66	102.702	44.535	980.642	68.649	147.312	453.709	728.221	270.597	584.794	157.424	216.951	469.148	473.741	326.653	548.772	485.816	729.199	187.494	500.062
	4.83333	41.242	0	2.851	10.544	1.742	0.765	6.928	0	10.919	16.392	28.589	101.56	44.957	915.944	64.962	165.953	489.453	746.192	303.273	624.44	172.899	319.999	455.93	430.814	341.917	527.45	490.79	781.634	267.539	480.676
	4.91667	18.365	2.244	15.755	6.004	0.762	1.716	3.116	0	12.502	12.8	28.472	94.055	45.394	806.235	68.789	185.022	533.996	765.196	283.803	677.326	173.529	430.194	437.115	379.811	376.157	533.264	530.094	837.591	319.879	540.305
	5	10.549	16.069	13.391	10.152	1.725	1.158	5.225	0	30.655	10.391	60.173	43.498	52.206	841.328	64.813	231.835	547.895	742.588	259.792	677.629	167.075	469.401	436.376	364.067	405.372	550.605	566.673	881.319	280.483	586.437
	5.08333	0.93	14.382	4.751	6.39	0.924	1.87	5.754	0	11.544	18.467	66.673	40.524	68.887	850.241	47.835	267.717	591.108	762.878	262.952	761.219	180.944	531.335	463.65	378.464	425.063	569.855	597.175	935.771	248.034	572.867
	5.16667	3.376	50.467	13.684	6.848	0	1.339	6.174	1.156	8.856	15.609	71.409	40.795	46.989	919.893	24.429	304.136	598.615	742.142	245.309	811.581	165.472	560.615	452.281	403.44	448.897	581.563	557.412	947.924	194.101	657.877
	5.25	10.53	102.016	12.231	10.184	0	11.555	10.115	0	6.053	12.237	81.775	49.574	42.573	909.134	18.805	324.298	603.802	738.517	107.005	862.944	161.784	545.056	455.351	403.689	430.812	558.664	600.91	960.49	196.559	669.805
	5.33333	5.039	100.287	10.354	6.375	0	4.012	9.802	0	8.691	18.649	83.346	50.439	56.082	622.858	36.187	369.251	580.754	721.614	94.066	914.618	203.856	509.609	450.104	349.6	475.905	563.839	632.768	972.723	189.531	663.154
	5.41667	5.217	39.139	14.586	7.299	0	5.137	6.918	0	7.795	13.874	86.817	54.185	78.498	563.833	45.018	421.514	608.748	664.241	88.81	859.82	229.562	426.107	449.574	414.613	469.818	586.527	655.044	978.037	179.828	691.096
	5.5	8.987	13.483	12.571	7.159	5.506	2.967	7.752	1.618	10.746	8.522	92.433	58.992	125.825	734.509	42.386	437.924	634.084	636.107	100.165	964.346	103.566	435.129	444.885	399.331	485.555	630.567	677.058	975.971	164.781	691.991
	5.58333	5.609	20.065	11.225	4.042	4.105	2.776	7.666	0	11.876	29.377	88.978	60.474	168.476	632.48	47.314	445.192	678.632	610.811	119.054	868.606	159.703	460.404	433.977	401.614	471.048	576.207	690.877	973.986	181.112	661.177
	5.66667	4.217	13.784	15.586	4.107	0	2.14	9.794	0	9.814	33.746	91.771	61.329	186.281	334.85	43.42	452.212	693.59	565.829	151.698	914.868	234.189	463.847	453.33	389.669	420.595	526.954	709.885	980.217	186.857	677.239
	5.75	8.161	15.503	13.96	7.003	0	3.48	11.489	0	7.553	33.321	97.291	57.917	212.466	355.786	48.113	487.896	697.3	496.205	228.131	916.653	138.062	532.416	434.878	384.895	454.104	486.353	717.974	984.333	185.595	664.256
	5.83333	5.094	11.513	13.788	3.692	4.477	3.271	12.058	1.053	7.68	29.41	91.496	62.036	202.935	433.363	44.176	549.743	720.377	457.506	249.488	849.076	148.96	460.138	443.004	422.549	224.029	497.929	692.542	988.546	189.125	648.418
	5.91667	3.978	13.467	17.536	3.371	0.995	4.905	9.309	0	8.462	9.596	93.956	67.182	234.91	454.844	48.672	602.77	706.942	443.604	276.351	882.505	175.833	461.131	445.576	474.684	312.994	494.236	737.711	991.575	194.595	646.636
	6	7.685	10.026	16.369	6.104	1.916	3.99	10.41	0	5.978	3.675	70.426	66.343	239.906	406.63	35.328	634.949	698.611	442.279	290.456	887.03	130.029	471.46	442.159	520.821	280.297	518.337	759.839	993.233	202.61	659.673
	6.08333	4.823	13.476	13.165	2.756	1.148	5.43	11.302	0	5.846	11.488	67.944	66.525	245.683	407.109	46.214	691.785	705.65	456.069	293.285	919.357	342.873	480.033	457.028	558.062	203.948	591.294	703.346	994.884	207.631	656.404
	6.16667	4.443	10.508	18.518	2.771	0	4.435	10.446	0.908	2.509	8.932	89.812	63.728	248.285	435.788	44.207	744.625	698.709	448.797	300.983	910.674	468.518	475.43	446.666	557.495	259.947	608.842	717.643	994.061	212.609	663.142
	6.25	7.132	13.5	16.438	5.497	7.422	5.783	13.239	0	1.795	1.281	94.58	51.119	264.969	457.625	48.554	797.648	682.927	445.421	257.768	923.253	421.038	529.547	453.086	530.842	197.505	578.578	730.037	959.285	219.815	640.903
	6.33333	4.63	11.573	15.992	2.037	5.108	4.986	14.008	0	1.758	9.576	96.162	65.802	285.864	463.314	37.257	835.408	694.243	411.595	263.285	896.171	407.817	485.545	461.404	550.638	280.922	534.534	727.34	937.873	220.049	612.132
	6.41667	3.645	14.225	19.803	2.467	2.124	6.27	10.678	0	2.808	5.549	94.392	69.465	281.361	501.982	47.822	855.225	689.122	379.674	246.875	909.496	529.955	464.034	456.147	554.035	245.481	499.606	742.639	1008.53	226.627	615.34
	6.5	7.013	11.969	17.949	5.154	2.273	5.211	10.901	2.29	1.114	0	101.681	72.311	273.403	446.385	44.065	855.282	685.79	383.747	251.873	900.137	572.858	480.328	462.501	544.918	279.745	472.902	746.543	959.732	228.417	607.458
	6.58333	4.757	14.791	16.889	1.913	2.4	6.757	11.512	2.842	1.486	6.164	96.277	70.448	254.646	506.261	48.221	848.329	696.287	363.21	247.964	853.818	634.188	527.025	467.023	560.519	390.972	489.858	741.789	910.282	212.366	604.041
	6.66667	4.142	12.35	20.177	1.904	0	5.771	11.845	0.082	0.056	2.415	97.46	77.064	266.811	489.436	44.03	807.692	689.871	364.902	229.457	833.948	647.801	517.695	509.34	562.469	604.098	479.64	746.479	1006.76	205.135	572.939
	6.75	7.005	15.402	16.999	4.999	0.269	7.192	14.378	0	0	0	101.878	72.293	275.559	512.87	48.105	764.056	679.335	360.275	219.754	823.077	638.084	513.632	521.191	563.849	567.506	487.02	739.779	1009.56	202.408	585.608
	6.83333	5.432	12.653	15.891	1.539	0.541	6.294	14.91	0.704	0	3.79	98.133	73.339	267.203	465.933	43.922	757.933	683.962	359.552	217.167	790.148	614.263	513.625	504.407	583.291	569.282	587.406	725.985	1009.02	194.257	558.877
	6.91667	4.253	15.407	19.911	1.746	0.776	7.954	11.872	0	0	1.595	89.372	85.185	273.605	560.141	47.977	717.396	674.114	336.166	203.85	854.777	564.39	518.126	507.622	592.264	506.3	619.59	739.26	1009.53	199.634	543.439
	7	7.163	12.694	15.762	4.465	2.956	6.966	11.759	0	0	0	92.741	74.691	276.809	558.942	43.791	692.867	663.074	343.645	199.472	999.174	573.661	501.959	470.055	541.487	544.977	613.347	719.325	1007.88	210.915	565.18
	7.08333	5.627	14.495	15.085	0.957	2.567	8.873	11.701	0.095	0	1.552	67.982	71.997	302.303	598.083	47.866	701.114	661.563	333.44	216.861	918.067	560.762	500.905	109.924	536.539	521.732	587.273	726.999	1007.32	206.345	578.425
	7.16667	4.668	12.266	18.292	1.318	0.027	7.569	11.87	1.037	0	0	69.211	80.506	310.416	535.343	43.688	684.611	649.641	321.377	202.577	792.798	571.717	495.152	255.12	574.14	604.31	588.473	724.469	1007.41	206.965	552.316
	7.25	6.931	13.779	16.592	4.31	1.002	9.268	14.041	0	0	0	83.722	72.454	317.307	538.872	47.803	646.336	637.248	319.049	199.199	817.594	569.558	491.884	362.966	539.593	548.108	594.666	708.1	1006.31	215.723	581.681
	7.33333	6.073	10.323	12.58	0.925	0.93	7.813	14.419	0.161	0	0.036	81.97	81.613	350.052	553.086	43.337	675.482	643.192	318.951	213.352	991.755	558.577	486.109	421.682	537.768	585.109	564.194	725.208	1001.04	225.734	568.86
	7.41667	4.802	12.044	18.634	1.149	1.409	9.805	11.877	0	0	0	82.588	76.455	357.483	564.346	21.315	626.969	634.627	303.377	194.679	973.892	552.457	482.732	409.262	545.703	521.806	554.984	717.656	1002.1	232.767	549.737
	7.5	7.556	9.678	14.084	3.977	3.744	8.011	10.861	0.762	0	0	81.607	78.351	354.001	601.396	41.394	666.381	619.908	311.686	205.039	967.665	554.059	486.127	468.516	521.485	521.214	552.324	721.791	993.978	234.413	580.6
	7.58333	6.246	10.478	13.994	0.471	3.737	9.82	11.792	0	0	0	80.402	83.079	376.914	516.887	46.279	661.666	621.112	301.974	205.531	959.374	558.88	495.096	487.659	509.163	550.766	533.41	717.492	977.959	235.647	585.372
	7.66667	5.544	8.151	17.419	0.885	0.733	8.481	12.627	0.2	0	0	77.104	81.025	365.707	395.269	42.951	658.395	612.931	299.681	193.802	934.021	580.054	501.95	473.527	507.094	647.557	530.702	712.279	928.473	242.699	623.072
	7.75	8.074	9.077	14.447	3.638	1.055	10.316	14.029	0.204	0	0	79.184	81.822	397.206	513.995	46.969	681.15	598.883	302.632	193.182	855.863	571.304	503.697	487.948	485.893	633.333	529.721	718.824	946.804	246.163	613.57
	7.83333	7.264	6.801	13.711	0.061	1.559	9.21	14.149	1.314	0	0	74.468	76.322	399.921	565.339	42.871	670.921	601.331	296.003	196.289	880.236	564.65	521.661	483.468	479.19	581.966	518.392	714.21	939.946	249.172	661.881
	7.91667	5.95	7.424	17.385	0.201	1.672	11.024	11.938	0.129	0	0	74.297	82.873	409.882	507.2	46.778	708.433	586.052	284.296	191.587	898.88	563.408	523.637	469.958	463.18	494.513	522.038	721.297	936.886	240.472	669.965
	8	9.004	5.336	10.712	2.219	3.478	8.54	9.544	0	0	0	76.315	75.91	416.532	554.773	42.562	704.456	569.093	290.727	185.04	857.896	548.79	520.861	488.872	480.197	529.558	530.229	709.021	926.154	226.744	666.241
	8.08333	7.228	2.694	6.36	0	2.933	6.789	7.122	0	0	0	71.775	81.063	425.319	517.879	46.441	667.96	561.553	278.085	191.218	840.986	565.095	526.387	472.497	503.379	544.482	520.74	706.339	921.308	219.39	643.821
	8.16667	4.512	1.494	7.508	6.205	0.181	2.177	7.031	0.18	0	0	43.422	82.271	434.405	566.716	42.424	585.186	557.835	273.819	183.601	860.933	562.754	530.372	448.889	511.991	607.803	525.253	714.327	907.823	215.745	674.281
	8.25	6.211	1.437	5.149	7.703	0.219	3.972	6.875	0.3	29.212	0	72.801	78.937	468.749	583.91	46.25	577.685	531.828	264.418	179.594	859.786	563.374	536.114	457.687	492.335	603.07	524.406	717.199	913.509	208.406	689.494
	8.33333	4.846	0.355	3.587	6.753	0.217	0.651	8.803	0.27	2.139	0	63.546	59.239	474.744	591.641	42.349	556.701	551.172	253.786	187.598	889.909	541.059	506.725	445.725	465.478	603.666	509.418	713.855	907.072	204.454	693.295
	8.41667	14.001	0.464	6.297	3.412	0.296	2.955	3.691	0	0	0	68.383	74.41	453.852	559.881	40.267	541.913	514.29	252.147	174.128	872.912	557.918	664.879	434.477	458.974	581.726	513.328	714.665	905.378	196.017	717.599
	8.5	33.971	0	2.906	5.998	2.441	0.283	3.389	2.685	20.227	0	74.874	67.9	530.857	518.034	35.556	547.275	496.524	237.27	171.265	884.337	531.918	698.641	423.439	458.265	576.336	510.025	716.914	902.174	188.352	714.115
	8.58333	4.05	0	3.892	2.868	2.045	2.6	6.755	0.6	13.54	0	71.449	65.25	518.878	581.853	45.978	526.717	459.873	238.121	178.28	875.895	550.38	677.347	413.667	448.505	581.566	497.76	722.682	902.51	184.278	683.834
	8.66667	3.2	0	4.58	2.692	0	0.334	5.343	0.732	4.985	0	68.502	69.596	540.793	564.252	42.36	526.432	523.32	235.353	163.07	876.037	547.673	682.234	395.729	476.562	578.248	508.915	716.982	906.09	179.158	548.362
	8.75	7.144	1.187	2.775	4.996	0	2.186	6.143	0.718	1.236	0	72.521	68.797	552.199	461.051	46.408	540.459	389.773	235.904	159.948	872.538	537.895	685.975	386.857	442.339	579.302	518.641	726.045	895.334	174.752	603.269
	8.83333	5.271	0.425	2.901	2.036	0	0	6.721	0.719	0.122	0	68.292	64.271	561.742	471.077	42.461	507.915	495.715	272.552	163.042	855.43	531.382	691.661	364.795	445.118	572.246	508.528	713.471	903.613	205.114	637.57
	8.91667	2.036	0.129	4.527	1.853	0	2.085	3.967	0	0	0	67.027	57.121	568.945	475.628	46.411	466.206	475.08	260.17	137.505	850.511	524.738	698.581	365.612	466.514	564.956	505.752	724.838	902.908	175.199	681.726
	9	6.209	0	3.117	4.794	2.303	0	3.244	0	0	0	74.262	62.926	607.76	403.109	42.248	419.017	455.093	257.899	128.343	857.889	520.341	717.548	364.192	455.903	562.257	510.859	715.364	893.587	168.003	636.773
	9.08333	3.933	0.08	3.155	1.588	1.921	2.111	2.917	0.033	0	0	70.931	63.423	611.7	455.631	46.124	430.447	477.756	259.632	129.925	836.658	513.803	704.917	360.411	451.707	562.338	502.715	708.526	896.594	164.287	590.262
	9.16667	1.384	0	3.421	1.759	0	0	2.962	0	0	0.831	66.967	60.895	590.439	434.387	42.108	478.984	456.344	267.083	128.46	816.21	515.525	718.584	343.899	461.278	556.009	505.144	706.059	903.88	162.305	611.218
	9.25	5.343	0.108	3.075	4.497	0	2.087	4.919	0	0	0	14.06	63.652	613.627	420.118	45.867	499.296	452.53	253.677	122.744	833.264	530.852	737.995	341.456	463.9	549.202	512.125	711.058	902.482	158.5	600.36
	9.33333	3.819	0	2.165	1.599	0	0	6.699	0	0	0.825	3.392	54.41	634.776	414.467	41.789	554.771	464.55	247.688	127.973	818.591	526.977	769.84	339.03	442.785	538.817	505.021	704.384	900.325	153.498	619.798
	9.41667	1.185	0.066	4.579	1.512	0	2.069	1.444	0	0	1.983	5.102	49.401	653.581	381.189	45.639	688.003	436.109	246.803	121.149	802.893	514.889	759.896	326.901	468.609	525.157	516.505	813.331	900.545	149.733	620.569
	9.5	4.742	0	2.216	4.329	2.099	0	2.423	0	0	0	15.028	56.152	668.976	389.197	31.539	812.687	460.97	244.184	113.418	821	516.951	777.247	332.13	471.038	522.499	516.223	818.832	899.828	144.752	637.518
	9.58333	3.16	0.27	2.848	1.46	1.819	2.028	2.074	0	0	1.393	4.053	57.496	675.72	370.012	45.06	781.801	440.112	246.352	113.721	799.798	507.412	773.705	322.781	471.323	517.104	518.86	793.326	898.702	140.601	660.715
	9.66667	0.871	0	5.021	1.62	0	0	2.696	0	0	1.156	4.328	54.715	682.702	344.941	41.392	763.008	459.378	240.675	110.24	798.088	514.645	793.101	315.764	493.744	520.792	530.15	701.22	892.89	151.384	654.005
	9.75	4.43	0.225	2.527	4.447	0	2.177	4.068	0	0.039	0	16.56	52.587	697.058	383.916	45.276	754.44	403.015	235.073	103.723	797.471	503.834	785.714	305.457	486.743	518.059	536.249	706.66	895.192	167.532	683.56
	9.83333	2.372	3.726	2.811	1.554	0	0	5.727	0	0	0.71	12.565	52.218	740.468	348.303	41.189	638.594	456.402	236.155	107.113	779.559	507.541	804.727	296.524	482.467	507.308	529.163	720.658	905.533	168.276	665.657
	9.91667	0.059	2.03	5.612	1.472	0	2.585	1.81	0	0	0.835	4.527	47.686	731.3	335.982	45.18	673.705	425.939	231.922	99.757	783.426	505.207	794.578	283.623	488.391	499.289	535.77	870.445	918.137	162.821	699.54
	10	3.978	1.335	2.466	4.269	2.151	0	1.57	2.123	0	0	12.298	49.153	627.298	338.243	40.925	689.547	428.378	234.848	95.136	794.918	509.604	804.944	308.399	471.845	493.332	544.916	885.257	925.205	168.716	709.571
	10.0833	2.237	1.369	2.663	1.562	1.907	2.604	2.09	0	0	1.322	3.988	51.253	519.923	394.808	44.944	763.422	433.128	234.72	98.507	770.666	510.686	798.266	320.129	473.632	496.585	542.411	861.998	944.859	177.261	652.933
	10.1667	0	0.84	4.932	1.605	0	0	2.286	0.788	0	1.105	3.292	50.519	469.176	381.122	40.841	856.082	433.888	229.082	91.916	754.031	509.5	811.05	317.378	476.186	497.737	547.678	852.054	951.561	181.467	694.539
	10.25	3.766	0.823	2.154	3.689	0	2.38	4.462	0	0	0	11.23	47.934	574.215	353.566	44.747	826.304	467.234	228.271	85.112	769.45	510.686	804.104	311.422	467.301	495.258	556.963	864.507	952.87	180.324	677.134
	10.3333	1.942	0.575	2.468	1.782	0	0	4.951	0	0	1.593	3.874	47.693	691.64	444.339	40.636	779.912	460.635	224.913	87.253	745.878	502.749	820.776	305.095	483.825	485.347	548.825	908.432	954.565	179.107	618.752
	10.4167	0	0.838	4.947	1.067	0	2.623	0.56	0	0	0.703	3.432	38.13	617.433	402.535	44.705	787.397	495.26	224.09	81.149	750.605	511.452	813.169	297.364	493.458	478.215	557.84	894.839	950.784	177.466	640.186
	10.5	3.159	0.533	2.577	3.69	1.887	0	3.348	2.952	0	0	47.637	45.41	618.571	375.642	29.164	772.268	499.408	220.071	78.727	761.605	508.157	838.585	300.599	487.809	480.96	562.318	900.805	934.453	175.804	638.51
	10.5833	1.757	0.697	2.796	1.035	1.847	2.246	1.605	15.592	0	1.52	62.359	43.239	497.06	379.216	43.005	766.789	512.916	218.525	82.282	733.966	510.648	838.674	305.977	461.08	479.665	551.566	905.772	919.224	175.215	633.534
	10.6667	0.005	0.512	4.328	0.934	0	0	1.308	2.707	0	1.233	68.967	47.035	486.408	418.12	40.717	745.434	534.07	215.895	75.207	731.018	511.659	852.819	299.351	462.457	483.762	558.384	911.941	914.272	166.174	654.392
	10.75	3.231	0.705	3.247	3.562	0	2.662	3.413	0.73	0	0	72.256	45.422	479.934	459.783	44.534	729.703	538.891	213.801	75.427	743.907	511.584	846.988	299.988	447.514	481.119	563.032	914.936	914.765	144.163	615.28
	10.8333	1.665	0.452	2.278	0.913	0	0	4.017	0.546	0	2.113	70.515	44.827	458.555	461.27	40.615	728.524	557.916	212.466	79.778	719.502	510.297	863.234	292.327	469.201	470.307	551.983	913.51	905.995	133.248	591.076
	10.9167	0	0.595	5.265	0.865	0.014	2.615	1.516	0	0	0.953	79.982	42.684	597.989	445.289	44.461	716.589	535.541	209.252	72.622	716.886	506.802	865.886	286.528	475.848	465.358	557.688	916.189	908.717	123.362	611.461
	11	3.231	0.427	2.087	3.329	1.477	0	0.69	0	0	0	69.758	42.224	678.834	409.456	40.578	686.077	560.959	210.474	76.079	737.83	518.574	875.348	288.933	469.521	465.2	565.578	928.307	896.264	117.867	667.325
	11.0833	1.74	0.751	3.286	0.859	0.839	2.464	1.185	0	0	2.028	67.636	43.549	664.979	397.822	44.539	682.231	566.13	207.284	77.915	703.957	529.534	868.48	280.896	475.304	468.031	555.373	919.163	904.073	109.73	615.047
	11.1667	0	0.509	3.915	0.718	0	0	0.973	0	0	0.978	67.664	44.207	505.859	448.747	40.614	669.298	575.289	207.146	73.036	700.187	521.69	888.311	269.465	484.272	471.296	562.765	930.999	909.801	109.326	537.204
	11.25	3.108	0.663	3.073	3.107	0	2.222	3.035	0	0	0	76.648	43.701	471.811	467.398	44.601	661.209	563.41	203.863	74.555	730.464	524.521	879.703	267.996	482.783	466.699	569.929	913.043	913.665	120.487	536.067
	11.3333	2.027	0.515	1.404	0.608	0	0	3.627	0	0	2.4	70.765	44.427	452.199	431.508	40.632	657.207	553.684	200.075	77.406	699.143	515.952	891.497	268.428	620.153	457.752	558.833	932.304	920.262	117.411	690.259
	11.4167	0	0.663	4.5	0.501	0	1.936	0.966	0	0	0.803	65.259	31.295	701.012	461.415	44.304	629.356	543.552	198.367	72.35	694.079	513.754	889.84	267.784	544.94	455.572	567.343	917.075	917.389	112.326	626.548
	11.5	3.622	0.456	1.469	2.888	2.024	0	0.84	0.012	0	0	67.766	41.108	763.617	435.211	40.028	621.218	519.879	204.35	73.883	697.814	510.056	901.568	269.937	489.243	453.728	574.753	932.057	917.04	110.643	775.079
	11.5833	2.009	0.635	2.425	0.449	1.98	2.156	0.932	0	0	2.248	63.122	41.074	704.694	458.005	34.912	600.952	512.142	219.779	76.793	706.544	508.121	892.277	267.532	485.868	457.58	565.111	918.506	912.541	108.852	804.191
	11.6667	0	0.558	3.12	0.279	0	0	1.249	0	0	0.655	63.308	44.149	507.577	488.788	40.221	661.074	516.328	224.629	71.067	748.459	506.69	906.851	264.866	510.008	461.92	573.756	933.956	913.336	107.371	815.619
	11.75	3.661	0.725	1.367	2.634	0	1.808	2.895	0.032	0	0	65.283	42.575	633.746	303.671	44.271	693.866	508.965	232.181	48.233	773.588	506.001	904.664	267.713	524.382	460.947	578.592	923.221	917.395	105.292	824.798
	11.8333	2.101	0.508	1.065	0.223	0	0	3.903	0.379	0	2.017	60.873	42.917	700.827	318.815	40.289	710.993	500.109	232.919	18.056	778.525	502.443	914.632	264.721	543.527	450.287	568.472	926.348	916.842	100.556	830.352
	11.9167	0	0.793	3.214	0.189	0	1.685	0.462	0.118	0	0.923	61.198	41.13	727.715	312.697	44.066	740.797	507.852	240.154	6.263	806.172	499.918	909.879	263.382	555.296	447.635	575.977	923.546	909.97	96.275	852.233
	12	3.559	0.629	0	2.505	0.571	0	0.709	0.497	0	0	63.424	38.805	622.84	597.307	40.246	744.612	496.727	248.237	6.662	833.81	493.161	922.457	265.256	541.236	449.657	581.597	929.66	905.344	93.023	848.822
	12.0833	2.197	0.617	0.656	0.248	2.927	3.097	0.329	0.198	0	2.932	59.554	42.537	691.029	544.364	43.998	762.893	490.082	256.235	15.45	822.831	500.646	910.663	259.796	561.134	451.502	567.864	913.929	901.718	89.378	833.257
	12.1667	0	0.694	2.475	0.176	0	0	0.938	0.903	0	2.597	60.097	41.956	728.222	625.68	40.09	763.48	493.286	268.193	6.86	847.604	499.221	924.018	256.229	550.337	461.572	575.605	918.238	887.264	84.345	847.354
	12.25	3.502	0.822	0.904	2.443	0	1.828	1.51	0.532	0	0	62.659	43.179	657.122	572.555	44.069	718.934	472.876	275.681	8.444	868.705	496.437	917.686	254.45	573.731	457.82	579.564	927.124	894.292	85.931	802.976
	12.3333	2.135	0.374	0	0.207	0	0	2.764	0.943	0	1.825	58.715	40.946	601.115	572.055	40.027	758.211	475.05	279.774	16.355	867.072	488.618	928.564	252.454	509.1	449.179	567.696	918.239	893.368	84.971	788.842
	12.4167	0	0.679	2.104	0.212	0	2.075	0	0.523	0	0	59.35	33.084	640.757	566.228	43.924	746.949	480.943	284.229	3.462	865.395	485.519	924.599	248.213	596.772	443.409	574.016	924.918	876.568	78.593	789.691
	12.5	3.273	0.488	0	2.378	1.416	0	0	1.065	0	0	48.364	11.184000*	712.895	541.522	40.052	828.296	473.307	279.878	7.339	891.593	483.788	934.924	248.393	579.909	441.24	578.338	913.927	887.321	74.727	778.03
	12.5833	1.809	0.816	0	0.148	0.892	1.82	0	1.271	0	0	4.509000*	38.457	714.308	562.488	20.58	815.257	473.595	270.329	14.913	880.508	480.422	921.247	246.139	592.122	449.135	566.115	923.705	890.044	71.209	761.646
	12.6667	0	0.713	1.38	0.099	0	0	0	0	0	0	54.259	26.739	710.584	492.266	3.104	782.764	458.365	257.362	4.509	870.104	474.757	928.77	241.329	605.201	450.002	572.878	914.513	887.609	65.734	793.122
	12.75	3.157	0.591	0	2.502	0	3.159	1.884	0	0	0	60.97	27.697	718.374	560.383	2.317	784.358	460.56	248.882	5.308	857.613	472.889	925.676	240.652	594.809	447.728	569.915	920.232	891.409	62.893	786.529
	12.8333	1.65	1.261	0	0.099	0	0	1.433	0.276	0	0	57.253	27.279	703.924	457.574	0.269	778.436	455.706	242.799	12.995	837.947	470.805	930.291	238.644	609.071	440.432	553.993	912.201	892.05	58.782	763.857
	12.9167	0	0.666	0.658	5.546	0	3.149	0	0	0	0	58.353	36.47	705.212	512.268	0.272	765.059	456.184	236.119	5.034	832.642	461.121	918.559	238.068	617.232	437.153	565.257	918.994	888.05	54.522	772.103
	13	3.163	0.354	0	1.776	0	0	0	0	0	0	61.568	38.911	708.751	493.271	1.169	742.163	451.694	225.884	6.415	834.126	462.912	928.701	239.564	618.675	446.536	564.375	909.619	886.547	52.953	780.213
	13.0833													698.647	463.688		735.159	441.769	231.656		834.29	460.209	917.415	236.402	609.51	445.887	557.768	914.507	856.664	49.586	779.933
	13.1667													683.584	503.77		762.034	444.502	214.531		817.139	464.601	922.81	232.022	596.133	451.928	561.371	918.021	879.551	47.656	786.437
	13.25													689.567	497.885		780.69	443.043	210.447		829.787	458.514	912.533	233.338	584.422	449.192	563.257	909.475	854.716	40.612	789.423
	13.3333													683.817	519.583		786.966	471.531	208.695		809.203	456.6	921.63	227.39	577.072	439.606	557.058	901.7	851.071	44.377	775.785
	13.4167													673.327	487.496		802.518	485.946	206.168		798.894	455.622	908.451	224.585	585.922	434.165	566.563	908.42	859.288	42.353	771.206
	13.5													650.828	440.062		801.862	515.348	200.562		816.992	448.133	921.233	227	566.869	436.278	574.308	908.305	847.759	43.12	764.796
	13.5833													657.209	393.255		810.28	504.134	197.225		801.398	448.318	917.008	223.281	562.462	427.827	566.009	894.406	861.268	43.444	760.314
	13.6667													634.79	457.761		811.688	540.339	194.035		780.457	449.212	926.13	220.685	567.994	440.504	570.078	907.247	850.658	42.812	750.296
	13.75													625.718	454.206		838.006	553.506	195.107		784.859	446.152	922.895	221.719	558.48	430.715	578.693	890.095	865.11	42.812	752.021
	13.8333													616.306	465.893		846.268	557.228	189.84		781.96	439.581	934.682	220.305	560.926	419.755	572.654	902.181	862.198	42.812	766.895
	13.9167													636.711	472.063		857.852	570.339	188.441		780.373	438.48	924.962	216.847	567.604	413.462	570.04	900.479	859.228	42.812	767.18
	14													646.403	385.926		859.443	563.759	196.721		778.559	435.644	922.445	216.1	559.899	406.044	574.907	904.237	857.224	42.812	776.916
	14.0833													620.933	416.808		845.606	544.841	215.512		759.712	440.912	920.545	215.931	562.682	407.107	569.608	901.123	851.872	42.812	757.758
	14.1667													588.222	477.553		825.631	554.089	228.524		759.765	439.889	925.481	214.811	575.042	410.394	581.805	892.199	842.545	42.812	728.048
	14.25													614.344	447.963		835.284	540.659	239.483		772.973	435.03	920.697	214.606	563.09	424.028	590.683	899.427	856.361	42.812	736.932
	14.3333													602.506	483.73		825.91	529.723	253.531		752.827	434.211	915.902	214.86	566.405	487.742	576.516	901.538	859.34	42.812	706.387
	14.4167													599.261	414.211		797.5	517.83	263.506		740.256	430.183	915.864	212.267	572.66	499.78	583.503	898.128	852.126	42.812	724.447
	14.5													616.22	451.372		783.922	504.998	272.902		761.995	429.882	919.789	214.425	540.707	503.903	583.738	908.686	843.985	42.812	721.977
	14.5833													593.448	432.543		757.711	494.649	279.707		748.422	426.618	909.189	209.16	545.362	535.258	571.818	901.185	836.606	42.812	717.744
	14.6667													570.459	334.088		765.635	502.142	281.244		723.696	427.143	916.294	209.419	553.791	570.287	581.809	897.333	840.245	42.812	719.301
	14.75													578.725	386.29		796.547	494.26	271.875		757.61	437.025	915.296	209.653	543.664	589.715	589.489	902.32	837.767	42.812	720.83
	14.8333													581.227	481.067		811.637	483.995	275.615		754.542	427.814	911.587	212.867	548.638	597.079	576.969	904.097	837.946	42.812	710.508
	14.9167													590.568	474.477		822.197	481.419	274.653		733.307	423.239	912.408	215.49	559.229	609.093	583.034	895.948	836.695	42.812	704.492
	15													568.332	495.718		839.993	472.5	244.524		729.888	424.207	912.767	219.626	540.611	623.647	586.892	892.112	834.833	42.812	716.218
	15.0833													571.713	536.984		832.997	460.516	237.612		723.465	424.106	909.596	218.742	533.457	638.969	577.451	894.69	833.307	42.812	696.207
	15.1667													548.167	493.904		838.185	470.717	228.62		717.545	421.969	900.236	216.203	532.348	655.825	586.76	893.024	834.12	42.812	714.378
	15.25													546.84	513.713		855.487	465.75	223.238		742.42	420.771	906.049	217.716	526.8	672.305	596.276	882.765	839.411	42.812	701.775
	15.3333													555.894	511.126		859.479	444.903	238.618		724.113	414.283	895.511	214.921	522.654	653.455	573.358	888.578	839.302	42.812	695.772
	15.4167													575.452	405.124		874.454	447.972	236.095		702.783	413.234	895.217	211.927	527.01	649.954	570.928	889.579	837.439	42.812	691.903
	15.5													558.39	349.338		889.21	463.998	221.259		723.522	411.563	898.968	214.249	515.746	654.861	585.956	884.407	834.02	42.812	698.705
	15.5833													545.691	436.542		880.606	452.264	224.758		716.323	408.039	890.033	212.067	505.809	669.618	574.347	884.634	831.958	42.812	682.527
	15.6667													528.988	492.137		865.965	445.936	223.809		720.824	407.232	899.904	210.192	519.167	672.219	582.564	880.588	827.069	42.812	684.147
	15.75													505.247	434.645		850.787	446.153	222.523		694.679	407.519	887.497	212.354	499.6	670.314	589.336	879.849	828.773	42.812	694.383
	15.8333													512.061	481.313		845.944	420.547	222.796		700.665	402.568	890.714	211.818	505.117	673.163	568.783	879.71	830.21	42.812	682.3
	15.9167													530.443	340.794		835.951	457.579	225.189		702.201	399.04	885.676	211.114	514.143	677.546	574.426	879.928	822.644	42.812	681.29
	16													527.602	418.713		814.384	437.852	225.761		717.555	397.181	892.394	213.424	498.856	673.785	578.475	880.124	804.205	42.812	689.243
	16.0833													508.438	404.874		807.25	431.585	222.849		699.699	394.83	882.911	211.44	485.531	676.528	560.889	879.458	802.067	42.812	671.629
	16.1667													501.685	513.009		783.948	431.58	224.94		716.6	398.07	886.371	208.804	484.018	674.674	567.304	877.77	806.967	42.812	675.186
	16.25													488.386	422.162		779.829	453.641	224.053		689.252	394.152	877.01	209.042	470.63	691.354	571.135	878.654	803.76	42.812	688.674
	16.3333													479.968	373.076		794.767	455.761	221.946		689.519	387.843	884.139	207.95	473.618	675.222	566.122	879.358	807.118	42.812	681.411
	16.4167													487.229	396.983		812.096	481.585	219.066		671.991	391.408	876.491	206.46	474.823	671.974	566.13	873.254	806.497	42.812	687.912
	16.5													495.538	363.748		829.968	480.359	219.401		695.462	382.558	884.302	208.972	463.353	673.79	572.084	869.077	804.16	42.812	676.348
	16.5833													473.446	233.678		834.528	505.047	230.238		680.504	386.677	875.891	207.062	474.621	670.171	566.022	869.648	796.955	42.812	663.696
	16.6667													463.828	236.632		830.936	525.029	245.138		676.149	383.011	871.62	206.648	462.073	671.744	574.63	868.144	792.915	42.812	669.814
	16.75													467.63	617.262		846.227	527.871	258.408		664.422	385.21	867.062	208.548	482.061	677.286	584.417	865.71	797.561	42.812	657.005
	16.8333													467.509	668.491		870.158	529.757	267.332		666.458	376.152	869.796	207.584	449.467	662.216	566.628	867.729	806.1	42.812	653.856
	16.9167													464.693	643.768		874.303	554.357	279.866		700.717	374.431	863.01	205.281	457.878	660.808	577.356	869.304	798.069	42.812	658.941
	17													442.667	604.444		883.555	560.158	285.752		650.118	370.587	871.766	207.186	444.013	657.054	576.167	864.64	786.171	42.812	657.571
	17.0833													434.097	577.073		884.809	551.821	298.785		655.132	371.446	863.845	205.354	446.519	666	563.472	863.127	787.599	42.812	656.187
	17.1667													433.569	583.376		886.19	560.43	305.816		672.14	368.698	862.243	203.688	445.413	662.478	571.993	861.884	778.447	42.812	648.713
	17.25													434.532	613.336		898.712	556.688	311.477		745.234	367.942	856.336	203.057	432.542	668.427	577.018	859.923	785.815	42.812	655.332
	17.3333													446.363	570.261		886.789	537.149	324.871		713.165	365.899	860.524	201.465	443.216	689.947	565.216	861.572	787.723	42.812	641.109
	17.4167													438.412	604.65		873.022	535.733	333.632		745.533	361.212	852.769	199.345	450.671	668.035	571.233	861.443	776.707	42.812	641.08
	17.5													424.016	531.401		854.405	526.134	341.902		798.651	359.084	850.406	200.948	433.545	665.169	572.563	852.148	775.63	42.812	654.186
	17.5833													420.198	475.033		836.304	514.899	349.862		764.167	353.154	846.606	200.503	430.49	659.951	560.671	850.859	772.761	42.812	634.239
	17.6667													406.564	446.393		832.073	521.595	343.867		803.061	357.161	846.759	198.408	438.992	658.938	559.971	848.04	762.97	42.812	636.314
	17.75													422.206	339.399		815.899	504.525	336.721		828.708	352.34	844.164	198.867	398.041	672.608	557.473	845.096	770.693	42.812	631.05
	17.8333													415.61	426.689		823.67	487.63	331.561		859.471	348.368	841.963	196.99	397.635	661.429	540.354	843.957	762.17	42.812	631.156
	17.9167													423.153	349.747		827.084	504.168	323.947		858.065	342.914	834.696	195.632	405.57	652.442	539.266	857.572	763.244	42.812	637.732
	18													432.68	373.062		847.539	487.841	316.012		867.416	337.189	838.643	196.562	414.322	654.117	548.225	848.597	750.532	42.812	633.877
	18.0833													423.072	383.26		842.705	477.129	312.094		892.87	335.339	828.101	195.318	415.514	660.218	532.86	854.046	752.715	42.812	625.832
	18.1667													408.69	415.763		843.932	478.414	305.271		888.412	331.264	828.387	192.984	411.364	662.023	536.129	833.855	747.771	42.812	628.733
	18.25													400.528	438.518		859.758	474.147	302.795		906.584	333.464	822.038	193.999	390.742	660.887	538.17	844.331	752.658	42.812	609.052
	18.3333													408.323	433.177		875.975	468.596	298.439		861.389	326.728	825.33	192.107	382.972	651.725	524.755	838.216	749.222	42.812	618.873
	18.4167													395.425	432.568		890.433	471.958	299.675		872.446	325.969	819.947	189.88	389.097	643.938	529.201	842.001	753.153	42.812	626.977
	18.5													403.502	334.964		886.31	465.709	295.745		868.717	319.487	819.832	191.676	395.407	640.846	532.891	823.186	748.372	42.812	620.533
	18.5833													440.611	466.335		892.618	457.584	293.408		871.508	313.772	813.991	189.545	394.094	639.544	516.476	840.363	742.309	42.812	608.124
	18.6667													434.85	328.026		891.498	463.795	290.224		868.757	317.077	803.188	187.2	400.452	640.451	521.412	831.098	732.985	42.812	618.697
	18.75													450.313	405.167		899.011	467.048	287.266		879.635	313.216	809.222	186.974	382.179	640.263	524.859	836.685	741.621	42.812	608.243
	18.8333													464.198	438.054		913.101	457.729	281.653		836.618	307.578	813.576	185.895	372.938	635.324	510.177	822.154	725.352	42.812	595.186
	18.9167													467.743	422.417		901.795	459.403	288.51		853.417	304.495	804.867	183.483	380.139	630.045	515.911	831.827	734.154	42.812	606.787
	19													487.998	382.252		876.789	452.898	304.91		843.84	299.088	799.9	184.988	374.737	622.411	518.865	839.063	719.977	42.812	600.994
	19.0833													508.465	343.019		860.642	455.452	314.121		853.385	295.977	798.824	183.306	381.302	621.21	503.527	821.073	717.508	42.812	592.061
	19.1667													528.438	387.121		839.273	495.969	329.922		853.531	294.972	794.72	180.158	382.704	624.1	509.66	829.882	710.182	42.812	592.026
	19.25													544.224	345.628		833.717	501.71	341.559		855.664	290.795	788.004	180.072	365.831	625.866	510.343	819.711	708.386	42.812	598.814
	19.3333													564.009	393.393		837.566	523.642	353.874		820.432	287.618	791.031	178.172	373.347	613.391	494.64	821.365	712.688	42.812	581.978
	19.4167													575.299	363.383		827.165	527.713	364.484		827.079	284.557	786.485	177.585	365.52	604.902	497.897	813.132	704.327	42.812	590.139
	19.5													574.082	542.646		816.967	555.914	378.152		845.959	281.228	783.488	177.759	359.528	603.761	501.646	825.919	702.018	42.812	578.544
	19.5833													567.778	431.488		795.682	563.312	388.254		810.539	273.888	778.73	175.818	341.643	606.288	489.359	808.515	699.439	42.812	574.373
	19.6667													574.077	380.556		786.203	566.421	402.257		837.397	278.431	785.001	174.394	350.511	608.245	495.577	828.941	687.697	42.812	582.965
	19.75													542.386	520.778		782.07	563.571	411.954		828.083	277.767	775.956	174.013	353.17	607.722	493.573	811.459	694.954	42.812	578.57
	19.8333													557.92	506.807		784.269	560.171	417.409		827.691	270.809	772.839	173.225	353.902	596.989	478.291	812.463	698.045	42.812	568.39
	19.9167													549.188	420.762		777.821	568.861	409.228		814.664	266.074	770.112	169.692	350.572	594.568	481.926	826.567	684.737	42.812	563.324
	20													540.826	476.94		777.153	568.458	399.338		805.349	262.751	766.798	170.37	343.634	590.413	486.095	801.873	687.431	42.812	563.638
	20.0833													534.054	429.457		751.231	558.02	394.803		811.018	266.003	764.888	169.822	336.126	587.619	472.213	817.921	675.76	42.812	549.942
	20.1667													538.706	401.101		744.004	550.206	385.798		805.594	263.958	764.889	169.398	368.693	594.47	480.052	816.903	672.73	42.812	563.042
	20.25													534.075	440.735		742.712	534.483	373.79		805.73	259.706	757.441	172.7	356.67	592.171	480.485	813.144	673.342	42.812	563.708
	20.3333													541.952	474.625		728.563	520.922	365.538		816.118	254.685	756.301	172.811	356.032	579.932	466.435	803.126	677.666	42.812	551.402
	20.4167													544.388	280.038		732.341	522.136	352.578		815.752	254.496	752.532	171.417	357.748	575.889	471.07	810.542	676.561	42.812	548.802
	20.5													532.889	203.569		723.355	499.696	345.743		801.171	252.275	753.971	174.952	336.835	574.549	474.434	805.039	671.914	42.812	547.054
	20.5833													517.663	223.895		703.59	498.914	347.324		809.318	249.523	750.04	175.393	328.834	573.603	461.497	804.415	662.24	42.812	540.581
	20.6667													514.13	729.17		687.987	497.844	341.587		810.293	238.856	752.772	173.953	327.644	580.154	463.263	793.546	658.365	42.812	542.461
	20.75													512.199	758.879		690.555	490.281	342.256		819.054	253.469	746.136	175.154	307.88	575.244	466.672	798.137	668.305	42.812	544.096
	20.8333													518.398	745.559		641.066	492.337	331.385		796.73	270.999	745.342	173.919	311.032	562.372	451.678	802.177	667.345	42.812	536.848
	20.9167													522.091	637.259		672.482	491.645	332.208		784.262	274.441	739.402	172.823	323.012	558.531	454.523	795.303	658.021	42.812	534.801
	21													504.311	674.816		668.883	492.877	347.987		802.801	284.863	745.56	173.354	314.661	553.817	456.99	806.493	654.775	42.812	535.276
	21.0833													507.644	688.159		662.14	488.361	358.066		768.391	297.83	741.275	172.148	317.859	555.262	445.058	798.481	659.879	42.812	524.584
	21.1667													496.52	579.266		656.633	480.916	376.54		765.664	336.52	745.457	169.575	325.213	560.326	446.305	800.064	651.883	42.812	530.43
	21.25													490.275	394.561		653.134	485.78	385.227		807.89	344.788	737.616	171.18	314.899	551.381	447.221	796.278	653.434	42.812	528.05
	21.3333													493.499	312.005		653.081	475.41	393.772		771.122	349.298	733.783	169.655	312.684	544.611	435.329	787.863	655.099	42.812	521.461
	21.4167													471.284	495.084		638.094	485.394	411.52		755.675	350.774	726.922	167.142	321.628	535.105	441.106	796.982	656.334	42.812	508.134
	21.5													473.28	499.511		641.689	468.387	425.604		768.315	353.216	731.986	169.181	322.061	534.73	444.534	793.85	649.331	42.812	523.165
	21.5833													472.872	497.758		624.198	470.914	437.312		784.426	367.806	734.924	167.93	320.815	538.736	430.904	787.668	649.823	42.812	511.645
	21.6667													461.203	424.41		628.165	473.012	454.382		766.851	373.565	731.614	165.97	322.199	539.885	433.168	791.114	644.148	42.812	514.801
	21.75													469.692	401.174		619.845	462.861	461.653		774.447	381.528	723.924	166.432	305.418	540.121	434.88	795.457	644.182	42.812	509.701
	21.8333													466.407	774.538		615.711	483.74	463.429		749.836	362.234	728.993	166.746	312.098	530.625	423.786	791.634	653.442	42.812	505.667
	21.9167													457.753	867.832		624.225	496.99	472.919		745.447	361	722.13	163.313	328.393	525.103	427.576	787.868	644.576	42.812	508.475
	22													447.639	822.867		615.852	518.7	466.691		755.228	356.283	723.884	163.31	313.949	525.31	428.892	791.127	641.872	42.812	500.689
	22.0833													443.525	789.266		592.427	533.142	454.057		769.369	352.322	728.617	162.811	314.113	521.945	417.048	788.226	636.486	42.812	501.903
	22.1667													431.809	759.362		593.886	546.007	452.446		735.26	348.824	718.791	159.067	316.8	527.629	423.001	779.242	628.317	42.812	504.549
	22.25													420.918	766.088		583.969	559.726	443.533		742.295	343.42	724.357	160.96	302.46	522.074	423.199	780.13	640.887	42.812	500.891
	22.3333													414.599	726.879		582.811	571.805	426.535		740.617	335.32	719.497	159.526	296.882	513.174	410.306	781.792	638.714	42.812	491.206
	22.4167													415.59	763.098		593.253	577.922	416.602		728.237	328.139	721.045	157.197	301.54	508.505	411.933	776.512	638.142	42.812	502.267
	22.5													410.497	757.986		571.08	578.769	411.008		769.013	321.673	715.083	158.713	317.347	505.168	413.238	776.651	632.458	42.812	491.852
	22.5833													409.712	742.68		566.509	580.9	399.681		738.073	319.411	719.394	157.56	310.818	505.363	403.255	775.827	628.478	42.812	484.45
	22.6667													402.226	709.527		540.959	593.608	402.723		714.379	316.366	716.743	158.24	328.559	510.179	407.188	771.375	636.236	42.812	490.999
	22.75													391.401	692.761		553.543	587.763	390.493		737.026	307.912	705.629	158.591	309.332	509.005	404.942	777.489	627.806	42.812	491.277
	22.8333													394.381	750.508		542.352	571.543	390.113		719.958	302.494	709.776	157.075	298.22	498.288	394.915	778.667	634.466	42.812	477.238
	22.9167													391.694	742.256		552.955	563.452	378.728		713.038	300.819	710.228	150.604	291.971	486.323	395.684	776.447	630.041	42.812	477.756
	23													380.664	700.44		537.036	544.308	377.086		719.525	294.094	722.7	151.355	272.816	491.256	399.377	772.132	618.599	42.812	482.568
	23.0833													383.482	746.357		525.318	532.655	371.208		705.218	287.587	723.211	152.432	302.563	493.002	389.118	767.912	612.172	42.812	471.114
	23.1667													408.509	748.37		505.281	533.432	364.866		713.64	289.719	717.494	149.601	319.94	496.719	391.008	764.798	620.338	42.812	464.999
	23.25													412.18	760.186		512.762	515.665	362.884		723.509	290.156	728.409	150.192	310.989	502.323	389.939	764.377	616.558	42.812	470.934
	23.3333													422.469	760.657		513.07	482.99	354.14		683.706	282.489	722.075	148.76	322.98	491.42	379.082	766.887	612.906	42.812	458.458
	23.4167													438.433	774.419		535.439	490.446	362.42		667.126	283.11	724.732	147.536	304.194	484.099	371.153	770.813	616.16	42.812	464.868
	23.5													451.264	765.155		505.635	498.277	355.694		686.902	286.234	721.906	150.905	279.606	487.681	380.907	762.196	617.404	42.812	465.525
	23.5833													460.152	759.64		510.3	480.338	346.205		686.897	281.66	726.527	146.501	289.461	493.267	367.353	767.384	614.902	42.812	459.713
	23.6667													466.253	755.334		478.376	476.063	349.296		662.863	277.561	721.565	145.444	278.432	499.086	376.778	771.384	611.433	42.812	470.02
	23.75													474.403	769.304		480.924	483.599	353.472		689.271	281.134	718.608	148.004	287.481	500.184	410.958	765.127	609.099	42.812	471.042
	23.8333													500.265	773.304		474.413	495.147	364.083		685.729	307.418	723.83	145.979	298.074	490.677	459.597	763.901	622.656	42.812	452.554
	23.9167													514.805	775.115		488.611	465.652	381.308		679.832	311.523	722.169	143.445	297.942	485.427	439.074	761.502	621.42	42.812	454.441
	24													521.447	766.995		473.719	475.153	388.393		681.683	318.575	720.172	142.524	279.443	486.845	477.883	762.746	622.638	42.812	458.804
	24.0833													531.099	774.518		479.042	502.362	410.991		661.165	315.09	711.289	138.771	274.205	487.768	515.583	766.972	607.675	42.812	460.494
	24.1667													515.159	753.012		458.595	518.972	419.705		654.25	327.084	716.649	127.158	289.163	491.579	546.758	762.28	611.201	42.812	469.137
	24.25													499.286	774.519		470.906	527.156	436.877		671.467	336.282	709.199	139.367	290.936	493.751	569.256	760.049	608.453	42.812	466.566
	24.3333													498.377	772.009		459.132	545.312	452.484		651.191	357.247	707.58	142.065	302.337	485.93	577.539	764.535	617.504	42.812	462.727
	24.4167													494.881	772.894		459.362	558.93	456.613		646.057	369.273	713.931	139.261	301.765	478.735	593.792	750.685	614.356	42.812	468.441
	24.5													493.956	770.536		457.921	569.04	470.978		667.065	385.133	715.183	131.124	285.361	478.586	596.884	756.918	610.377	42.812	470.455
	24.5833													483.926	764.172		443.464	568.51	484.891		644.495	401.824	708.622	131.764	282.208	480.707	601.632	761.739	602.91	42.812	462.912
	24.6667													473.244	762.499		425.636	600.994	495.486		623.061	412.21	716.075	137.928	282.338	482.037	613.691	755.427	608.719	42.812	467.878
	24.75													457.077	766.022		426.395	607.782	492.619		635.413	437.436	712.382	139.063	285.857	480.486	607.959	752.486	607.25	42.812	464.271
	24.8333													452.342	776.516		422.14	613.605	485.407		627.734	420.674	712.015	133.434	291.289	474.677	575.556	751.179	614.19	42.812	457.627
	24.9167													445.546	773.183		430.337	613.082	477.384		668.538	419.185	715.463	137.836	289.884	467.883	577.269	757.291	614.244	42.812	464.895
	25													442.769	758.643		420.3	607.001	470.679		702.942	419.995	717.542	140.056	278.256	468.101	620.301	759.435	604.7	42.812	462.593
	25.0833													444.299	772.539		405.629	606.5	470.44		714.977	419.041	706.29	141.302	272.53	468.6	587.838	755.884	603.636	42.812	449.154
	25.1667													446.883	756.989		405.708	586.075	457.845		732.637	429.897	715.899	141.715	280.523	476.105	585.518	750.931	605.618	42.812	455.839
	25.25													441.692	766.9		396.832	571.119	452.556		774.704	427.108	722.185	141.717	276.574	484.151	583.602	739.415	613.361	42.812	452.752
	25.3333													423.826	756.343		401.525	566.623	434.953		784.933	417.298	715.36	136.732	279.678	477.344	574.709	757.608	608.253	42.812	447.278
	25.4167													432.242	768.664		399.84	551.97	439.63		799.156	430.504	712.059	126.803	292.69	459.023	575.934	743.401	615.212	42.812	454.572
	25.5													452.106	745.367		392.887	539.975	430.512		826.298	441.022	720.272	136.31	290.581	460.455	577.284	755.088	609.919	42.812	451.404
	25.5833													428.094	757.143		386.355	512.209	429.399		849.824	425.268	720.242	141.867	287.967	461.91	559.164	746.494	609.154	42.812	443.741
	25.6667													405.244	745.364		375.552	524.142	432.914		863.363	427.822	722.78	137.114	289.518	472.46	557.128	741.125	603.268	42.812	450.329
	25.75													420.749	737.647		370.319	516.026	426.278		883.974	435.051	716.607	135.619	278.523	474.324	556.274	746.907	608.919	42.812	449.529
	25.8333													428.853	733.29		377.744	521.542	417.049		888.965	428.019	726.98	136.889	281.684	469.156	540.149	736.307	610.647	42.812	441.584
	25.9167													422.638	741.607		368.387	510.617	415.434		902.978	423.242	720.743	136.497	280.671	469.052	544.795	749.632	614.765	42.812	449.284
	26													421.716	729.354		368.981	508.536	405.916		923.92	425.17	724.134	135.167	296.433	472.861	541.968	735.837	611.911	42.812	448.963
	26.0833													419.448	721.712		357.943	510.751	409.711		912.561	425.697	730.388	130.725	284.656	468.316	531.266	750.314	606.56	42.812	441.319
	26.1667													409.539	720.113		345.694	507.016	401.275		890.877	421.319	720.008	123.931	293.674	472.585	530.817	731.849	607.187	42.812	450.326
	26.25													398.395	718.38		343.873	500.855	389.663		892.505	421.987	720.786	134.406	287.356	474.914	534.016	738.389	607.511	42.812	450.103
	26.3333													411.326	730.978		350.185	501.277	393.303		879.226	422.636	730.704	136.237	291.302	468.529	524.901	732.94	619.765	42.812	445.908
	26.4167													407.755	728.402		353.942	492.174	384.34		870.215	415.4	718.983	134.566	290.413	464.023	527.299	741.204	610.904	42.812	451.109
	26.5													389.242	712.278		345.775	486.609	380.289		874.45	415.252	728.441	134.37	284.155	462.62	530.842	734.054	610.791	42.812	445.392
	26.5833													392.609	724.49		333.394	487.325	399.444		855.415	415.429	725.018	134.167	287.484	467.173	526.495	737.814	608.825	42.812	443.742
	26.6667													385.445	707.117		327.379	480.614	414.018		844.57	413.462	718.67	136.906	301.156	466.607	528.9	739.732	606.373	42.812	447.246
	26.75													385.251	716.067		326.856	474.219	428.565		861.447	423.839	727.899	140.788	297.35	468.829	534.631	739.675	615.28	42.812	443.783
	26.8333													384.669	706.026		327.243	476.771	446.617		839.989	414.763	726.348	145.146	303.125	463.299	517.748	744.453	613.413	42.812	433.985
	26.9167													386.036	715.622		327.603	472.664	460.791		832.745	405.941	725.639	142.562	306.71	460.198	527.092	724.888	615.36	42.812	443.182
	27													387.382	690.901		322.475	470.59	478.75		839.372	412.467	724.846	137.238	288.169	461.22	531.74	743.47	612.397	42.812	443.09
	27.0833													367.945	690.571		308.132	483.09	492.342		838.698	407.999	721.775	141.033	281.052	461.342	523.705	730.199	604.567	42.812	427.714
	27.1667													362.043	690.022		300.526	504.153	513.338		822.347	410.779	732.755	140.014	284.763	465.618	527.486	740.166	607.763	42.812	438.319
	27.25													359.929	684.224		296.904	514.986	517.924		834.246	414.95	716.673	138.536	277.02	468.044	540.692	722.863	608.572	42.812	439.364
	27.3333													369.905	683.212		298.953	532.57	534.35		820.364	407.951	725.108	143.517	282.154	462.923	526.646	735.663	607.776	42.812	426.782
	27.4167													396.835	682.711		299.295	542.921	550.148		812.096	408.601	729.838	140.538	296.261	455.816	524.63	726.837	611.188	42.812	426.968
	27.5													410.819	675.239		297.6	550.871	567.259		827.77	406.676	724.055	140.702	291.14	457.982	530.695	727.827	611.464	42.812	432.806
	27.5833													417.104	669.691		287.187	575.991	529.337		816.979	408.785	727.715	146.511	287.226	463.561	519.976	714.87	604.421	42.812	427.227
	27.6667													413.598	667.726		281.001	584.539	555.176		802.06	409.5	722.149	141.247	293.3	469.817	525.754	727.913	597.099	42.812	432.379
	27.75													418.756	667.575		278.011	588.035	554.02		809.931	416.253	727.801	140.609	283.253	469.832	537.032	724.783	609.291	42.812	433.444
	27.8333													437.452	662.557		277.274	590.59	541.738		797.819	410.184	716.303	145.87	287.221	462	521.583	722.496	613.356	42.812	422.396
	27.9167													457.563	658.978		277.091	601.571	535.588		793.572	409.732	728.989	143.261	289.681	457.752	519.763	726.163	613.295	42.812	426.135
	28													472.794	648.551		274.46	598.09	528.445		796.81	412.095	723.517	140.138	281.174	458.516	517.493	725.592	608.328	42.812	431.359
	28.0833													479.824	640.697		266.651	593.727	516.376		793.852	429.717	712.891	143.83	285.759	461.802	512.961	722.342	608.787	42.812	418.948
	28.1667													490.62	632.967		261.73	583.421	510.797		769.829	414.044	712.964	143.521	292.238	467.501	517.374	718.389	609.283	42.812	420.355
	28.25													502.594	636.998		259.887	563.217	504.055		780.291	412.157	709.884	141.33	279.993	468.232	521.479	720.219	610.68	42.812	419.848
	28.3333													496.61	629.923		256.82	555.439	495.303		775.952	416.738	721.297	143.129	286.052	457.683	511.276	702.711	614.291	42.812	413.273
	28.4167													518.692	612.588		250.644	548.504	496.901		766.604	410.001	710.09	142.399	295.744	452.433	516.417	717.392	612.956	42.812	422.713
	28.5													527.548	601.725		252.16	529.699	493.127		775.324	407.672	716.773	142.1	279.748	454.541	528.275	714.131	616.124	42.812	420.658
	28.5833													537.947	605.904		243.959	527.988	489.807		756.785	408.766	709.483	144.386	288.361	457.131	507.455	715.533	610.788	42.812	412.737
	28.6667													536.974	600.73		233.659	524.277	487.455		743.513	416.857	719.536	142.714	293.843	460.211	511.85	706.853	607.042	42.812	426.064
	28.75													551.524	597.91		231.592	509.468	474.795		754.965	413.271	711.762	140.117	285.69	461.16	517.737	718.232	610.526	42.812	422.254
	28.8333													559.336	591.021		229.787	511.188	473.802		745.303	409.941	711.527	142.08	289.04	454.733	508.992	720.542	618.827	42.812	410.521
	28.9167													571.107	585.886		224.539	511.473	473.718		730.701	403.552	718.605	141.255	298.193	451.269	517.486	715.255	620.029	42.812	418.22
	29													549.642	567.405		232.355	500.83	465.783		741.487	406.18	709.667	141.468	330.003	451.134	523.034	716.15	617.209	42.812	413.201
	29.0833													530.627	565.631		232.355	503.951	461.61		721.297	399.533	714.124	144.179	391.844	452.495	510.621	710.677	618.672	42.812	406.516
	29.1667													526.494	557.943		232.355	506.27	467.022		698.943	402.607	716.128	141.786	422.74	458.05	511.039	713.874	613.414	42.812	407.122
	29.25													517.616	550.122		232.355	497.216	451.717		717.371	407.384	707.156	140.96	436.968	460.162	518.893	718.337	616.503	42.812	407.666
	29.3333													515.178	542.29		232.355	496.207	441.135		709.893	397.716	720.537	142.786	433.432	452.229	509.1	719.331	626.747	42.812	406.956
	29.4167													517.66	538.156		232.355	499.535	443.499		688.467	394.685	711.445	140.622	453.533	446.539	512.872	714.446	627.545	42.812	406.915
	29.5													516.097	523.881		232.355	492.842	442.096		699.395	388.567	715.194	140.911	475.487	447.606	521.77	716.18	624.486	42.812	406.456
	29.5833													511.148	521.4		232.355	491.28	432.532		689.978	393.587	714.088	142.366	471.406	454.296	511.383	715.88	615.886	42.812	404.621
	29.6667													491.472	516.42		232.355	494.91	433.54		667.016	394.185	714.478	141.394	493.436	460.724	519.707	714.543	620.58	42.812	403.517
	29.75													490.42	503.906		232.355	488.191	428.809		685.051	390.68	729.146	141.023	490.532	460.204	519.734	709.862	617.141	42.812	401.821
	29.8333													486.036	497.026		232.355	485.483	414.69		672.688	387.459	719.437	143.703	503.318	453.307	513.973	714.305	624.359	42.812	401.403
	29.9167													497.836	485.346		232.355	488.894	415.192		659.436	383.797	721.515	141.963	519.92	447.244	512.785	708.641	630.206	42.812	408.334
	30													498.178	467.91		232.355	483.036	411.341		662.019	380.997	726.378	141.258	497.935	450.688	519.542	711.634	626.809	42.812	411.297
	30.0833													502.504	460.215		232.355	477.83	406.851		669.037	379.841	715.181	144.62	490.048	450.994	511.177	703.462	621.067	42.812	399.773
	30.1667													487.909	458.654		232.355	483.51	405.457		693.603	381.868	716.108	142.184	503.271	453.051	511.817	709.768	625.992	42.812	403.909
	30.25													487.716	453.322		232.355	478.101	399.627		737.894	376.001	721.553	139.977	488.806	455.379	516.369	687.227	630.763	42.812	400.907
	30.3333													487.782	448.656		232.355	472.88	387.192		752.269	390.488	753.239	144.061	488.069	453.47	508.76	707.797	628.001	42.812	399.27
	30.4167													486.486	442.234		232.355	472.287	395.8		767.151	383.228	774.407	141.633	488.422	446.699	506.376	689.077	631.66	42.812	402.635
	30.5													496.465	435.049		232.355	473.173	387.963		740.103	383.309	761.457	138.398	485.6	448.056	509.21	702.67	634.678	42.812	400.397
	30.5833													487.977	430.961		232.355	472.319	375.776		767.393	386.385	763.115	141.768	488.964	451.865	502.076	705.582	628.529	42.812	395.904
	30.6667													489.671	429.512		232.355	460.721	376.015		775.732	377.191	771.297	138.628	497.249	456.822	507.245	703.887	626.49	42.812	403.211
	30.75													482.152	424.502		232.355	464.212	365.376		807.635	379.501	773.172	138.925	517.484	454.404	511.761	712.342	630.83	42.812	409.627
	30.8333													483.552	422.562		232.355	466.367	367.999		811.657	381.251	768.08	143.578	519.034	447.752	501.731	701.708	640.924	42.812	399.894
	30.9167													475.054	415.248		232.355	455.964	365.003		821.856	366.917	768.579	138.152	525.475	441.727	503.994	705.565	632.405	42.812	404.971
	31													480.206	402.096		232.355	452.644	364.792		878.535	371.346	759.709	137.478	508.033	444.408	509.772	702.622	637.816	42.812	403.617
	31.0833													478.494	397.053		232.355	459.675	362.463		878.237	360.349	758.122	141.464	503.777	445.733	501.896	710.636	636.853	42.812	397.405
	31.1667													473.14	393.387		232.355	449.634	355.592		851.921	362.188	759.8	138.847	515.254	451.115	504.163	708.314	633.645	42.812	405.856
	31.25													473.801	394.278		232.355	436.302	353.032		860.791	362.794	760.512	137.88	502.865	458.485	508.436	700.385	638.957	42.812	407.427
	31.3333													472.402	396.168		232.355	449.894	348.114		854.541	356.158	750.816	139.218	504.443	448.775	498.651	693.121	635.819	42.812	393.537
	31.4167													472.366	391.193		232.355	443.331	342.67		813.965	358.079	760.828	139.581	524.06	440.861	501.164	703.797	641.415	42.812	399.399
	31.5													461.347	374.908		232.355	433.233	350.651		796.805	346.063	754.461	135.578	511.069	444.499	505.781	704.603	642.19	42.812	397.174
	31.5833													460.729	388.477		232.355	434.771	339.756		819.607	347.102	761.037	139.295	517.312	442.633	497.393	708.959	621.295	42.812	392.325
	31.6667													449.386	366.241		232.355	439.601	340.376		824.786	342.781	758.842	138.802	527.834	451.808	498.418	700.728	638.112	42.812	398.423
	31.75													456.437	380.414		232.355	429.456	332.983		824.065	346.163	753.135	135.242	519.462	455.072	502.29	700.423	637.901	42.812	398.598
	31.8333													455.708	375.839		232.355	430.36	325.627		795.283	343.263	753.202	138.973	518.574	445.058	493.254	706.353	651.987	42.812	386.573
	31.9167													458.63	374.324		232.355	431.729	331.843		773.036	337.859	761.471	136.567	537.14	439.289	493.439	700.774	637.606	42.812	387.195
	32													447.081	367.76		232.355	423.042	329.36		825.076	328.412	753.556	135.832	519.676	438.004	501.276	700.034	647.354	42.812	398.093
	32.0833													440.074	365.765		232.355	417.989	330.116		833.735	332.233	755.417	138.578	527.78	441.937	495.135	715.228	635.946	42.812	391.826
	32.1667													439.221	363.942		232.355	423.297	325.62		794.096	329.26	751.472	136.871	535.8	449.672	497.675	710.003	648.242	42.812	396.316
	32.25													435.131	383.159		232.355	416.198	320.721		789.977	332.168	754.854	135.508	524.743	450.655	500.78	700.255	637.504	42.812	396.891
	32.3333													440.257	361.207		232.355	417.758	312.815		811.534	322.279	751.639	139.423	521.466	445.387	487.113	707.332	652.676	42.812	387.89
	32.4167													441.386	355.252		232.355	410.254	309.598		809.152	320.639	762.047	137.874	537.527	433.463	491.123	692.92	646.929	42.812	385.036
	32.5													434.239	364.332		232.355	410.708	318.705		823.437	317.669	743.042	135.735	515.881	434.489	497.535	701.615	651.147	42.812	390.887
	32.5833													430.63	341.517		232.355	407.249	314.89		815.782	319.57	738.842	138.908	525.2	441.77	490.947	702.192	640.129	42.812	381.713
	32.6667													419.496	353.721		232.355	410.644	310.297		791.833	311.731	743.674	136.467	530.279	441.707	492.822	712.606	640.875	42.812	391.515
	32.75													417.174	346.07		232.355	408.161	306.011		798.983	315.482	751.087	133.352	520.198	444.487	498.909	701.869	636.911	42.812	387.523
	32.8333													427.657	361.93		232.355	403.632	304.387		766.136	310.476	732.653	138.168	520.326	439.311	489.341	697.17	651.213	42.812	383.944
	32.9167													450.064	355.691		232.355	401.867	301.95		766.535	330.847	747.983	136.206	522.038	427.997	490.106	691.618	654.247	42.812	386.904
	33													472.459	338.927		232.355	401.365	301.378		786.461	353.491	735.532	130.462	503.436	431.708	493.535	700.829	635.927	42.812	379.968
	33.0833													469.79	335.89		232.355	399.094	299.424		763.871	335.474	739.19	133.177	514.351	434.298	472.181	690.635	629.774	42.812	368.657
	33.1667													480.798	334.312		232.355	393.221	295.44		748.973	347.579	733.871	132.994	515.197	431.939	478.356	698.996	622.341	42.812	382.125
	33.25													487.789	352.812		232.355	394.409	290.998		761.094	365.577	745.699	128.685	497.468	439.743	479.049	680.028	615.35	42.812	366.063
	33.3333													507.9	343.274		232.355	392.664	285.44		766.005	364.481	728.473	129.638	491.974	428.387	472.676	681.067	603.441	42.812	357.53
	33.4167													529.51	334.358		232.355	382.478	286.875		748.987	385.649	741.315	126.338	501.16	418.291	469.63	678.329	613.842	42.812	356.998
	33.5													550.449	322.593		232.355	385.175	284.75		757.624	379.201	729.275	126.579	486.328	420.424	477.115	678.476	618.366	42.812	349.035
	33.5833													565.298	337.431		232.355	385.198	283.844		738.872	388.93	731.706	128.339	482.803	422.994	463.896	690.929	614.186	42.812	347.936
	33.6667													580.65	320.302		232.355	376.949	281.676		715.049	389.384	735.017	126.507	496.192	424.732	468.507	689.181	606.956	42.812	358.64
	33.75													600.308	317.956		232.355	374.08	270.741		716.501	402.63	744.252	122.038	479.382	423.799	476.663	690.098	608.063	42.812	363.306
	33.8333													607.388	335.302		232.355	377.778	278.012		743.355	412.046	726.866	127.089	476.001	417.022	468.087	672.499	622.934	42.812	341.266
	33.9167													584.365	332.883		232.355	367.856	271.453		755.07	411.676	764.799	122.757	499.701	415.576	471.781	670.639	624.881	42.812	339.91
	34													593.028	314.216		232.355	363.432	274.071		795.392	395.91	743.991	116.795	479.364	416.143	470.353	666.599	633.34	42.812	350.392
	34.0833													583.978	325.2		232.355	372.597	271.84		784.156	394.435	762.229	120.923	483.384	415.8	460.647	669.068	624.925	42.812	356.407
	34.1667													567.262	321.245		232.355	366.17	271.039		761.972	391.047	750.944	124.725	487.162	414.361	463.702	677.059	620.409	42.812	370.517
	34.25													556.603	325.247		232.355	352.674	261.487		816.475	394.3	761.704	122.553	483.265	423.175	485.484	680.931	625.948	42.812	366.851
	34.3333													557.386	349.953		232.355	358.045	265.311		834.407	391.645	747.113	117.415	483.132	427.124	470.087	670.323	620.052	42.812	355.776
	34.4167													553.382	320.178		232.355	357.036	261.357		869.088	387.279	767.206	119.288	493.93	420.045	467.168	679.543	630.152	42.812	367.893
	34.5													545.733	334.677		232.355	354.364	263.888		892.522	385.217	749.302	118.892	475.62	416.611	468.281	670.638	620.91	42.812	367.264
	34.5833													540.003	338.939		232.355	371.917	264.016		894.866	390.42	754.809	125.094	473.68	417.603	466.631	675.297	619.107	42.812	348.535
	34.6667													535.148	335.642		232.355	370.308	262.709		901.722	399.087	758.373	123.076	484.807	427.25	470.998	674.64	619.359	42.812	345.934
	34.75													542.474	330.535		232.355	347.546	262.165		915.651	390.185	762.091	125.867	462.851	431.9	482.235	668.831	615.989	42.812	359.614
	34.8333													545.987	335.05		232.355	350.982	264.575		927.054	391.875	747.427	129.94	461.36	423.22	471.35	688.791	619.524	42.812	350.755
	34.9167													547.16	330.992		232.355	350.873	264.816		908.355	392.828	751.505	128.978	478.158	414.652	473.841	666.483	626.165	42.812	358.079
	35													549.427	320.897		232.355	346.253	272.389		920.473	392.263	750.033	128.085	455.11	412.756	476.754	671.442	621.195	42.812	358.865
	35.0833													540.25	321.248		232.355	353.432	265.369		914.386	391.931	757.557	130.487	455.361	416.591	468.751	670.28	613.27	42.812	350.65
	35.1667													528.028	318.165		232.355	344.625	265.738		903.5	394.953	752.167	128.011	476.015	417.689	467.888	677.231	613.876	42.812	348.532
	35.25													530.18	324.79		232.355	337.859	262.302		901.757	400.661	755.786	127.379	460.097	422.1	475.704	667.942	608.182	42.812	348.422
	35.3333													534.168	318.694		232.355	340.039	258.227		898.474	400.002	751.39	129.705	459.386	414.392	468.291	671.577	612.797	42.812	341.359
	35.4167													538.815	321.491		232.355	338.147	257.537		885.408	396.587	756.139	125.009	475.125	410.447	465.915	668.03	624.993	42.812	336.896
	35.5													553.317	308.879		232.355	335.19	257.505		892.623	400.966	751.739	125.457	459.84	407.406	473.34	684.904	615.715	42.812	335.852
	35.5833													544.195	309.216		232.355	342.168	257.089		891.016	402.836	766.787	127.549	467.511	412.986	466.689	679.612	613.765	42.812	329.468
	35.6667													530.109	311.628		232.355	337.025	255.528		878.598	408.511	758.207	126.256	472.495	414.097	466.194	676.745	614.701	42.812	334.329
	35.75													527.988	314.22		232.355	332.566	253.016		882.021	406.354	755.204	123.885	464.478	421.218	475.16	693.699	614.521	42.812	331.774
	35.8333													515.013	321.248		232.355	336.298	248.924		877.231	405.477	761.24	126.223	468.343	409.267	462.788	685.4	618.49	42.812	326.849
	35.9167													529.867	319.587		232.355	330.381	247.474		863.935	404.126	764.796	123.488	476.351	406.316	468.207	678.609	618.403	42.812	327.319
	36													540.172	310.524		232.355	324.942	247.161		842.494	393.009	747.113	122.716	472.844	402.893	471.697	686.428	612.281	42.812	325.929
	36.0833													518.563	320.442		232.355	327.449	247.4		871.576	398.564	766.942	125.115	476.015	411.12	464.654	685.686	606.316	42.812	323.816
	36.1667													511.528	318.159		232.355	323.787	246.471		833.882	397.049	751.675	122.053	478.988	408.879	463.126	685.129	605.65	42.812	315.743
	36.25													517.272	322.533		232.355	318.691	241.928		826.301	397.97	764.83	121.835	468.215	416.621	473.445	688.085	610.265	42.812	316.538
	36.3333													516.851	320.77		232.355	324.764	242.405		863.125	392.144	754.369	120.083	466.813	410.184	462.816	681.536	611.768	42.812	315.942
	36.4167													520.391	322.731		232.355	321.698	248.24		854.66	387.949	760.641	116.296	486.672	404.504	464.227	685.973	619.443	42.812	312.143
	36.5													519.357	317.48		232.355	316.025	248.926		851.916	386.423	751.62	118.68	473.29	402.041	475.359	676.677	610.4	42.812	310.937
	36.5833													496.832	310.773		232.355	319.909	239.185		811.645	386.476	764.754	123.489	473.913	405.524	464.567	684.116	603.797	42.812	306.845
	36.6667													482.666	310.955		232.355	315.302	237.425		836.772	380.62	746.866	120.62	492.437	406.8	464.995	682.223	613.506	42.812	302.305
	36.75													486.359	313.076		232.355	310.694	236.675		862.804	387.497	756.941	119.264	467.73	410.244	470.499	673.271	605.457	42.812	311.965
	36.8333													490.626	307.801		232.355	315.158	235.975		859.539	379.988	751.304	122.349	478.238	407.03	458.067	678.635	610.016	42.812	295.587
	36.9167													500.09	315.303		232.355	311.509	234.94		836.956	372.443	760.375	123.662	488.846	397.515	462.118	682.432	614.024	42.812	302.859
	37													500.439	309.352		232.355	302.36	235.967		845.764	367.168	748.265	121.021	471.273	398.484	469.528	676.58	606.491	42.812	303.121
	37.0833													483.094	307.504		232.355	307.725	233.233		832.714	370.217	761.517	124.549	476.595	396.832	456.992	674.124	604.06	42.812	289.519
	37.1667													470.083	312.416		232.355	305.951	232.658		820.583	373.65	740.749	121.673	490.654	405.179	457.987	679.535	597.637	42.812	301.977
	37.25													462.51	306.326		232.355	300.147	229.56		834.557	368.444	754.964	119.459	471.898	400.686	467.484	680.829	599.145	42.812	295.665
	37.3333													475.678	317.379		232.355	300.857	233.106		820.833	363.928	742.017	123.084	478.281	395.288	455.375	681.695	608.679	42.812	289.613
	37.4167													479.333	314.719		232.355	296.765	231.502		814.981	355.574	750.753	120.877	484.995	384.35	454.564	680.086	600.431	42.812	285.257
	37.5													477.455	300.395		232.355	290.508	227.757		825.446	353.029	740.759	119.162	468.52	385.392	460.968	651.384	602.655	42.812	290.611
	37.5833													468.997	299.629		232.355	296.084	229.096		813.153	353.655	750.083	119.675	476.107	387.8	450.288	670.904	598.356	42.812	283.169
	37.6667													450.372	307.348		232.355	293.012	229.556		790.172	348.196	741.58	117.864	491.294	392.869	452.504	674.764	590.124	42.812	287.798
	37.75													447.061	305.873		232.355	286.392	222.278		811.525	348.219	746.645	118.975	479.468	397.429	458.141	686.353	602.101	42.812	290.115
	37.8333													462.121	306.473		232.355	289.611	221.017		805.94	350.487	734.568	121.53	479.377	398.625	445.653	674.687	599.283	42.812	275.634
	37.9167													458.111	306.563		232.355	286.909	222.728		792.78	338.671	741.044	119.806	490.794	385.77	448.632	682.588	606.213	42.812	283.235
	38													455.436	302.002		232.355	281.754	225.607		799.736	333.337	734.233	120.139	481.907	376.561	455.487	676.381	606.191	42.812	275.476
	38.0833													433.411	298.357		232.355	284.297	222.735		783.618	334.113	740.395	120.661	482.903	377.501	442.859	684.716	598.373	42.812	281.766
	38.1667													430.532	299.666		232.355	280.068	219.728		758.059	323.252	731.852	119.216	499.822	381.96	447.028	681.144	599.183	42.812	273.93
	38.25													425.799	289.05		232.355	270.929	216.279		787.95	326.991	732.522	118.807	478.336	387.714	455.013	682.573	598.382	42.812	281.968
	38.3333													445.223	296.31		232.355	276.759	218.693		822.201	328.095	726.014	120.614	491.694	385.369	441.704	678.45	607.792	42.812	271.733
	38.4167													436.89	299.076		232.355	275.433	218.735		827.795	316.908	739.95	117.268	495.934	375.314	444.423	669.836	608.245	42.812	283.259
	38.5													425.897	294.331		232.355	268.011	217.313		856.259	319.928	719.662	116.218	485.596	374.039	451.771	681.324	605.329	42.812	280.397
	38.5833													418.834	292.346		232.355	270.431	214.749		872.197	337.336	730.692	118.158	485.898	377.564	439.201	680.034	596.269	42.812	274.605
	38.6667													413.049	291.007		232.355	266.477	212.462		873.581	329.384	721.938	116.255	503.784	383.256	442.136	681.094	592.334	42.812	272.48
	38.75													425.862	290.13		232.355	256.745	209.762		895.336	320.918	737.919	114.313	487.301	382.817	448.625	678.743	596.107	42.812	276.642
	38.8333													419.183	293.586		232.355	258.79	211.797		902.271	316.576	718.478	117.916	487.459	382.815	436.482	677.935	605.722	42.812	266.643
	38.9167													418.461	294.762		232.355	256.978	210.559		896.899	314.02	725.44	113.072	509.176	374.16	439.618	674.873	610.937	42.812	273.022
	39													419.172	288.732		232.355	250.422	210.105		920.397	317.386	722.445	113.69	482.719	375.717	449.04	683.366	604.288	42.812	273.099
	39.0833													400.69	284.42		232.355	254.206	210.622		934.05	320.32	729.179	114.802	488.085	375.683	436.901	669.167	598.19	42.812	268.202
	39.1667													392.888	285.387		232.355	251.484	210.17		932.386	329.11	715.017	113.885	500.104	379.449	436.518	672.147	592.921	42.812	276.508
	39.25													400.981	282.574		232.355	247.156	204.55		941.8	332.747	731.637	111.678	480.138	381.719	446.299	684.507	604.052	42.812	284.26
	39.3333													394.288	288.827		232.355	245.73	205.012		928.487	325.721	722.748	115.069	484.291	376.645	436.444	665.969	599.938	42.812	276.013
	39.4167													396.15	287.402		232.355	243.278	207.068		911.607	323.09	725.123	111.203	505.325	368.576	434.696	675.387	610.56	42.812	278.113
	39.5													395.101	279.702		232.355	236.891	207.856		915.014	326.886	707.986	111.85	493.139	364.927	446.68	667.121	602.878	42.812	280.809
	39.5833													388.814	281.287		232.355	236.85	203.985		908.359	325.313	722.226	112.891	491.537	369.167	433.79	681.665	592.806	42.812	273.362
	39.6667													379.163	281.301		232.355	239.975	207.252		897.494	323.429	706.676	111.574	506.618	371.833	434.568	668.368	598.816	42.812	272.962
	39.75													374.576	284.194		232.355	237.222	201.982		902.119	323.396	715.753	109.496	481.008	376.608	443.712	677.001	599.285	42.812	270.514
	39.8333													382.567	284.752		232.355	238.17	199.439		901.75	323.328	706.683	110.945	492.584	372.062	430.213	663.176	604.592	42.812	271.866
	39.9167													383.655	282.911		232.355	233.235	203.158		891.138	316.596	719.214	109.84	506.705	367.293	434.077	675.802	604.985	42.812	265.567
	40													371.952	274.065		232.355	230.394	200.93		896.931	316.22	701.117	108.726	492.54	364.574	440.011	653.85	598.063	42.812	276.672
	40.0833													363.287	268.525		232.355	237.146	198.1		898.74	317.784	712.249	110.231	493.793	370.104	427.074	683.506	598.127	42.812	264.24
	40.1667													363.811	276.658		232.355	230.21	197.469		892.774	314.708	699.602	107.651	515.903	373.116	429.067	669.269	593.345	42.812	269.197
	40.25													367.427	273.551		232.355	225.969	195.798		897.753	318.052	712.703	107.502	494.239	379.141	432.376	660.674	593.806	42.812	270.135
	40.3333													368.133	274.873		232.355	237.987	191.834		892.651	314.745	690.61	107.934	493.3	373.005	423.441	671.582	604.312	42.812	264.158
	40.4167													363.495	278.23		232.355	229.347	193.217		882.612	308.185	704.567	105.983	513.622	365.985	424.688	665.812	603.249	42.812	260.379
	40.5													367.747	272.594		232.355	225.394	196.187		886.478	309.453	701.064	106.123	491.871	366.091	429.688	673.611	606.109	42.812	263.605
	40.5833													359.508	265.44		232.355	232.553	193.656		878.287	302.799	705.219	108.759	492.621	368.645	420.5	658.851	599.536	42.812	265.654
	40.6667													349.239	266.917		232.355	224.17	189.769		877.103	307.016	688.272	105.721	514.144	371.288	423.034	672.065	604.076	42.812	255.397
	40.75													347.565	264.143		232.355	225.79	187.512		886.858	304.647	708.823	105.47	497.592	373.458	440.791	663.312	602.642	42.812	269.924
	40.8333													356.073	275.607		232.355	228.821	189.88		883.695	320.598	690.356	107.625	499.887	369.227	478.018	679.369	608.329	42.812	259.143
	40.9167													356.719	272.732		232.355	222.342	188.034		877.427	338.854	704.354	103.981	520.854	360.519	477.169	662.953	601.673	42.812	265.564
	41													359.781	258.744		232.355	225.26	188.527		881.719	350.022	690.191	104.367	497.107	360.794	492.532	674.418	595.408	42.812	262.865
	41.0833													344.044	257.998		232.355	222.254	189.249		871.664	353.652	699.199	104.829	498.46	361.806	518.127	654.661	593.864	42.812	258.106
	41.1667													335.553	267.405		232.355	224.039	188.21		858.114	370.397	691.007	102.014	517.661	365.352	548.217	665.041	592.266	42.812	256.394
	41.25													341.419	262.548		232.355	217.689	182.69		865.703	383.113	708.722	103.316	494.23	369.219	587.871	658.927	593.922	42.812	259.33
	41.3333													346.938	265.515		232.355	218.238	185.052		870.654	385.9	693.137	104.446	494.313	382.72	601.489	656.22	601.644	42.812	254.957
	41.4167													345.592	269.744		232.355	222.303	185.89		857.309	390.677	704.547	101.892	514.169	422.957	617.924	668.585	607.609	42.812	250.26
	41.5													347.896	254.397		232.355	213.247	184.615		864.445	377.647	689.606	101.094	498.487	431.18	637.185	662.228	599.347	42.812	261.877
	41.5833													337.296	260.53		232.355	224.809	183.862		868.772	393.411	709.917	103.442	499.338	436.939	622.695	680.05	591.21	42.812	249.063
	41.6667													329.446	258.623		232.355	214.734	183.057		850.682	397.144	692.954	100.677	522.671	458.8	628.937	659.437	596.326	42.812	260.21
	41.75													326.548	258.223		232.355	216.737	174.564		848.907	415.314	706.672	100.7	498.545	486.132	640.068	671.349	600.635	42.812	256.708
	41.8333													338.255	261.399		232.355	214.091	179.829		846.748	421.684	689.845	102.074	498.391	503.14	610.624	655.616	597.524	42.812	252.758
	41.9167													332.101	264.299		232.355	217.637	180.269		829.966	407.91	714.988	100.098	509.137	509.514	613.955	652.725	599.061	42.812	255.201
	42													335.841	250.605		232.355	209.904	177.701		831.524	406.928	688.413	101.546	492.341	525.527	663.19	662.124	599.396	42.812	256.395
	42.0833													327.115	247.624		232.355	216.868	174.466		831.977	410.849	713.995	101.279	500.167	552.844	635.171	662.961	590.015	42.812	259.047
	42.1667													322.683	248.635		232.355	208.68	177.348		814.846	412.404	684.441	98.824	519.047	574.398	634.126	658.71	590.12	42.812	254.51
	42.25													325.795	254.324		232.355	209.593	175.161		828.133	425.001	713.226	99.857	501.346	596.376	651.434	661.764	591.541	42.812	263.209
	42.3333													324.649	252.836		232.355	208.813	176.306		827.503	425.327	692.294	99.097	502.882	601.949	644.489	661.886	591.861	42.812	252.966
	42.4167													325.98	251.793		232.355	212.135	176.534		803.539	419.547	706.532	97.156	518.478	583.136	645.989	660.628	599.432	42.812	253.048
	42.5													319.812	251.42		232.355	205.312	173.789		810.287	422.95	694.605	96.318	500.66	586.208	652.38	656.614	593.498	42.812	253.937
	42.5833													314.978	241.822		232.355	213.718	173.254		822.987	430.728	698.358	96.532	500.218	589.542	640.92	658.752	587.353	42.812	242.677
	42.6667													317.809	243.725		232.355	204.616	171.569		838.29	425.981	683.798	96.081	514.512	617.061	645.76	652.942	583.416	42.812	249.538
	42.75													319.957	243.746		232.355	203.197	167.943		868.188	433.503	703.03	93.221	504.223	629.056	647.928	653.245	580.664	42.812	249.422
	42.8333													325.039	246.02		232.355	196.543	167.343		884.612	433.55	684.175	96.42	491.174	626.517	632.31	659.756	591.229	42.812	242.73
	42.9167													319.522	246.306		232.355	200.679	164.552		883.355	429.39	694.237	94.11	505.996	622.872	630.761	657.457	596.291	42.812	247.571
	43													316.582	239.889		232.355	196.229	165.483		907.644	425.773	675.75	89.429	495.452	625.941	634.442	659.867	593.491	42.812	243.098
	43.0833													308.004	235.927		232.355	200.931	163.281		923.947	418.359	685.607	87.955	496.458	633.531	616.681	641.744	570.564	42.812	244.348
	43.1667													305.749	238.763		232.355	193.317	163.723		919.55	430.031	684.77	86.964	518.321	644.512	611.572	635.598	570.51	42.812	242.276
	43.25													302.459	237.257		232.355	190.31	159.841		933.03	441.783	702.23	87.605	501.404	656.878	621.124	654.256	574.807	42.812	245.724
	43.3333													306.097	247.541		232.355	210.128	156.923		939.841	434.567	681.395	87.832	497.206	655.462	608.768	657.074	578.763	42.812	237.331
	43.4167													304.582	241.211		232.355	210.358	158.847		931.919	425.767	698.161	91.244	517.643	659.512	600.932	648.639	578.894	42.812	232.496
	43.5													318.911	245.169		232.355	198.486	158.357		944.082	427.752	675.415	85.172	503.801	667.009	606.522	649.548	582.415	42.812	235.746
	43.5833													322.899	234.327		232.355	209.335	156.475		946.647	429.053	691.709	81.983	510.601	676.822	600.526	645.184	561.442	42.812	227.352
	43.6667													307.86	234.363		232.355	207.336	160.704		927.665	425.147	675.598	83.471	527.027	682.259	594.573	652.431	549.052	42.812	275.06
	43.75													291.928	240.472		232.355	211.726	158.071		931.811	428.214	678.027	85.493	513.34	693.178	611.136	658.099	560.447	42.812	287.331
	43.8333													295.336	239.568		232.355	208.222	157.956		929.917	424.194	660.35	96.487	510.515	692.975	601.533	643.984	568.712	42.812	258.726
	43.9167													303.798	238.687		232.355	212.949	160.513		915.108	419.3	671.84	131.223	519.069	686.599	589.817	652.263	579.197	42.812	251.759
	44													315.885	238.115		232.355	200.849	160.795		911.119	409.712	653.203	136.967	502.948	691.289	606.377	641.75	578.243	42.812	260.957
	44.0833													312.283	228.778		232.355	211.711	158.925		912.932	411.951	664.613	153.317	505.731	695.901	601.251	645.1	574.227	42.812	296.909
	44.1667													304.867	220.693		232.355	202.77	158.391		906.473	413.876	646.674	158.615	563.781	698.441	603.176	660.45	580.534	42.812	322.733
	44.25													299.251	229.657		232.355	205.384	155.375		901.673	409.149	662.799	163.269	543.269	706.126	612.883	649.608	576.877	42.812	345.235
	44.3333													293.436	243.442		232.355	208.965	157.104		912.28	410.344	644.083	171.898	556.426	706.635	601.387	639.238	582.706	42.812	366.598
	44.4167													304.875	238.371		232.355	205.399	155.158		918.585	405.756	654.934	188.17	566.884	694.993	600.672	649.413	585.398	42.812	413.736
	44.5													312.482	227.899		232.355	206.468	155.17		917.794	395.391	640.697	199.205	543.235	690.403	608.094	650.692	575.852	42.812	455.332
	44.5833													307.632	219.161		232.355	203.399	151.983		920.178	392.882	664.575	205.152	542.13	697.264	597.653	646.76	570.961	42.812	466.499
	44.6667													294.733	219.161		232.355	205.958	147.997		907.478	398.116	640.978	212.263	548.634	702.651	596.868	652.606	572.476	42.812	468.415
	44.75													286.445	219.161		232.355	198.376	143.898		911.284	398.923	650.273	220.252	526.667	704.218	606.321	654.519	578.881	42.812	460.611
	44.8333													292.522	219.161		232.355	208.242	143.204		911.443	396.843	636.828	223.71	521.57	698.649	590.727	641.176	581.668	42.812	427.661
	44.9167													302.277	219.161		232.355	197.324	142.308		908.474	394.504	651.203	216.992	537.261	693.58	585.337	643.399	583.782	42.812	412.413
	45													301.925	219.161		232.355	204.9	142.343		902.937	384.442	636.145	219.98	517.419	687.939	598.058	647.975	576.695	42.812	401.736
	45.0833													297.088	219.161		232.355	202.688	139.739		908.353	380.956	651.464	222.101	515.003	682.2	587.568	636.15	567.205	42.812	353.414
	45.1667													281.152	219.161		232.355	202.728	138.112		896.528	379.799	635.029	221.336	535.384	693.815	579.864	638.194	566.42	42.812	337.219
	45.25													277.792	219.161		232.355	194.474	135.206		903.674	380.265	647.797	228.356	512.786	690.128	592.782	635.379	570.482	42.812	333.345
	45.3333													287.134	219.161		232.355	202.641	135.666		912.528	372.967	633.446	233.85	515.828	691.324	573.533	631.265	568.137	42.812	344.708
	45.4167													290.826	219.161		232.355	196.496	136.677		894.847	369.227	652.228	239.639	535.787	681.197	574.231	646.5	571.725	42.812	335.158
	45.5													290.52	219.161		232.355	193.006	134.309		910.068	365.597	633.874	247.233	513.533	665.051	576.959	630.873	571.215	42.812	341.574
	45.5833													286.082	219.161		232.355	198.151	144.645		903.833	363.23	645.151	252.221	512.154	663.059	571.899	629.365	561.669	42.812	351.131
	45.6667													273.316	219.161		232.355	196.396	144.645		878.203	368.389	633.152	249.444	530.712	667.722	566.901	644.555	563.171	42.812	372.368
	45.75													266.98	219.161		232.355	190.067	144.645		899.525	368.364	649.103	264.779	509.267	666.985	577.101	640.947	563.855	42.812	390.792
	45.8333													275.443	219.161		232.355	195.628	144.645		891.716	357.245	630.187	279.263	504.767	651.982	568.738	631.648	566.935	42.812	395.495
	45.9167													283.371	219.161		232.355	191.416	144.645		882.33	362.424	648.258	275.196	524.857	654.211	563.072	638.046	569.724	42.812	402.8
	46													289.271	219.161		232.355	193.742	144.645		878.648	351.88	628.557	276.958	507.248	646.189	570.641	642.927	572.837	42.812	407.307
	46.0833													284.7	219.161		232.355	188.945	144.645		872.885	349.201	652.209	274.643	505.739	644.555	560.367	633.002	564.168	42.812	401.891
	46.1667													273.913	219.161		232.355	195.875	144.645		869.215	361.99	633.893	269.732	525.735	647.498	556.894	637.571	558.479	42.812	413.106
	46.25													262.82	219.161		232.355	195.875	144.645		869.673	352.776	649.462	268.887	502.789	638.468	564.246	642.676	558.396	42.812	427.573
	46.3333													264.212	219.161		232.355	195.875	144.645		875.1	357.094	633.283	267.905	502.444	640.241	552.23	638.162	559.252	42.812	428.788
	46.4167													273.977	219.161		232.355	195.875	144.645		860.022	349.215	644.579	259.474	520.967	626.195	549.577	642.956	558.546	42.812	436.501
	46.5													284.06	219.161		232.355	195.875	144.645		865.775	343.511	629.006	259.758	504.184	621.25	557.874	642.683	560.37	42.812	439.509
	46.5833													282.13	219.161		232.355	195.875	144.645		877.874	356.474	651.729	258.208	500.242	619.555	543.518	630.817	551.085	42.812	430.506
	46.6667													269.709	219.161		232.355	195.875	144.645		850.705	346.286	624.709	248.463	514.38	617.617	538.629	641.859	547.196	42.812	440.493
	46.75													253.783	219.161		232.355	195.875	144.645		867.185	353.321	645.496	248.322	497.077	617.399	545.965	622.783	552.515	42.812	440.896
	46.8333													258.036	219.161		232.355	195.875	144.645		863.231	354.559	628.186	246.363	496.749	610.388	531.959	634.817	551.063	42.812	431.076
	46.9167													258.066	219.161		232.355	195.875	144.645		843.21	345.432	645.913	236.099	514.94	606.216	523.788	632.678	552.711	42.812	431.321
	47													263.707	219.161		232.355	195.875	144.645		851.619	343.076	626.307	234.248	497.829	594.388	537.493	622.831	560.525	42.812	439.687
	47.0833													266.179	219.161		232.355	195.875	144.645		831.991	347.016	644.781	231.802	500.503	589.013	529.641	636.062	538.63	42.812	432.96
	47.1667													262.742	219.161		232.355	195.875	144.645		830.916	337.708	635.019	226.09	513.1	596.524	522.503	627.797	543.21	42.812	436.693
	47.25													255.731	219.161		232.355	195.875	144.645		825.321	347.148	644.835	226.335	490.614	593.486	528.197	644.109	551.001	42.812	438.908
	47.3333													242.728	219.161		232.355	195.875	144.645		819.597	349.434	621.507	226.106	489.528	588.878	522	624.715	552.404	42.812	435.197
	47.4167													242.881	219.161		232.355	195.875	144.645		796.764	336.844	634.158	221.607	514.266	579.561	520.333	638.61	552.132	42.812	441.165
	47.5													256.297	219.161		232.355	195.875	144.645		804.22	335.807	627.288	223.202	494.66	557.006	523.106	625.451	554.786	42.812	447.146
	47.5833													262.711	219.161		232.355	195.875	144.645		813.316	339.87	640.202	223.04	487.921	567.633	522	630.362	541.681	42.812	442.625
	47.6667													253.707	219.161		232.355	195.875	144.645		779.821	334.985	616.771	215.652	500.14	575.294	516.007	628.833	535.708	42.812	450.911
	47.75													245.163	219.161		232.355	195.875	144.645		804.117	341.25	636.561	216.285	484.919	577.662	525.119	648.789	545.281	42.812	455.421
	47.8333													243.061	219.161		232.355	195.875	144.645		804.018	335.814	620.885	214.879	483.419	573.571	491.111	620.171	545.226	42.812	447.542
	47.9167													236.124	219.161		232.355	195.875	144.645		773.35	339.869	639.13	207.639	500.394	565.854	491.866	625.714	545.099	42.812	456.652
	48													245.97	219.161		232.355	195.875	144.645		797.328	339.851	614.8	206.904	482.283	559.484	507.257	628.285	539.194	42.812	465.348
	48.0833													251.144	219.161		232.355	195.875	144.645		790.345	340.804	632.178	203.823	482.21	555.634	491.859	624.336	540.214	42.812	454.04
	48.1667													247.634	219.161		232.355	195.875	144.645		758.025	336.753	614.407	195.815	502.608	559.302	493.679	627.417	530.023	42.812	467.188
	48.25													236.224	219.161		232.355	195.875	144.645		779.11	351.68	626.789	200.15	478.567	565.693	496.387	613.859	532.402	42.812	472.46
	48.3333													230.643	219.161		232.355	195.875	144.645		786.635	390.932	603.254	198.018	475.978	557.013	491.403	624.51	536.253	42.812	464.091
	48.4167													230.643	219.161		232.355	195.875	144.645		759.589	380.811	629.123	190.641	503.571	548.437	488.696	616.184	538.001	42.812	466.768
	48.5													230.643	219.161		232.355	195.875	144.645		770.16	349.32	614.167	193.129	481.291	543.061	496.854	629.753	539.953	42.812	476.196
	48.5833													230.643	219.161		232.355	195.875	144.645		767.904	365.315	625.413	194.004	476.439	546.145	486.11	614.126	530.429	42.812	465.077
	48.6667													230.643	219.161		232.355	195.875	144.645		740.188	400.881	603.268	187.278	494.706	546.755	482.033	636.518	524.336	42.812	465.544
	48.75													230.643	219.161		232.355	195.875	144.645		749.266	424.943	633.553	188.167	476.872	550.131	490.816	620.359	528.591	42.812	464.359
	48.8333													230.643	219.161		232.355	195.875	144.645		752.276	439.314	607.395	188.604	473.357	547.391	483.088	628.814	525.528	42.812	456.65
	48.9167													230.643	219.161		232.355	195.875	144.645		711.933	451.897	621.949	179.93	490.874	543.77	475.935	615.034	529.61	42.812	457.522
	49													230.643	219.161		232.355	195.875	144.645		720.406	464.38	601.91	183.536	473.998	534.987	484.474	610.001	530.878	42.812	458.19
	49.0833													230.643	219.161		232.355	195.875	144.645		732.219	482.537	622.861	184.302	473.605	533.762	476.123	620.201	515.06	42.812	447.979
	49.1667													230.643	219.161		232.355	195.875	144.645		697.285	508.797	604.518	177.004	490.907	537.066	470.279	613.015	523.866	42.812	450.914
	49.25													230.643	219.161		232.355	195.875	144.645		693.627	521.942	620.76	178.827	473.407	545.25	485.04	617.311	525.746	42.812	451.116
	49.3333													230.643	219.161		232.355	195.875	144.645		712.725	516.11	599.202	178.999	468.617	546.438	472.169	620.676	520.303	42.812	439.321
	49.4167													230.643	219.161		232.355	195.875	144.645		683.649	516.597	617.506	174.254	490.026	533.312	478.789	614.367	518.909	42.812	444.541
	49.5													230.643	219.161		232.355	195.875	144.645		698.743	520.663	595.936	174.803	473.788	527.847	522.084	612.65	519.843	42.812	444.679
	49.5833													230.643	219.161		232.355	195.875	144.645		705.604	525.711	613.86	176.943	469.474	532.72	533.655	615.849	518.17	42.812	428.245
	49.6667													230.643	219.161		232.355	195.875	144.645		687.772	529.192	601.456	172.864	490.443	539.422	535.351	613.012	521.295	42.812	436.336
	49.75													230.643	219.161		232.355	195.875	144.645		704.61	537.831	610.682	173.07	468.939	536.783	577.014	612.421	522.596	42.812	431.709
	49.8333													230.643	219.161		232.355	195.875	144.645		704.377	540.126	584.818	173.595	466.983	535.372	583.065	611.278	528.784	42.812	421.536
	49.9167													230.643	219.161		232.355	195.875	144.645		683.096	537.609	605.278	168.037	489.25	526.161	596.393	611.594	514.955	42.812	416.038
	50													230.643	219.161		232.355	195.875	144.645		702.061	533.162	589.6	170.451	464.779	524.78	618.387	609.548	525.187	42.812	419.154
	50.0833													230.643	219.161		232.355	195.875	144.645		700.156	530.773	600.265	171.369	460.541	521.674	607.563	606.817	504.6	42.812	397.434
	50.1667													230.643	219.161		232.355	195.875	144.645		668.639	546.398	574.433	166.118	484.352	526.079	612.695	614.029	509.684	42.812	406.594
	50.25													230.643	219.161		232.355	195.875	144.645		680.568	544.738	600.973	168.01	458.444	530.718	632.129	615.806	513.97	42.812	402.846
	50.3333													230.643	219.161		232.355	195.875	144.645		672.512	541.904	576.98	167.901	459.874	532.314	633.886	612.458	512.129	42.812	384.928
	50.4167													230.643	219.161		232.355	195.875	144.645		646.291	545.28	592.92	162.477	483.215	518.56	643.867	615.937	521.258	42.812	396.101
	50.5													230.643	219.161		232.355	195.875	144.645		660.72	533.009	578.303	164.249	460.319	514.852	645.44	611.181	513.977	42.812	387.493
	50.5833													230.643	219.161		232.355	195.875	144.645		651.293	537.161	592.225	166.011	460.831	516.017	638.791	611.56	503.946	42.812	376.568
	50.6667													230.643	219.161		232.355	195.875	144.645		624.838	536.956	567.046	161.794	476.873	521.556	641.05	606.325	498.834	42.812	380.214
	50.75													230.643	219.161		232.355	195.875	144.645		648.378	544.34	592.491	162.953	451.07	523.28	652.771	599.908	509.025	42.812	375.373
	50.8333													230.643	219.161		232.355	195.875	144.645		649.397	542.572	576.835	162.61	450.747	518.387	650.258	615.245	505.162	42.812	376.376
	50.9167													230.643	219.161		232.355	195.875	144.645		626.909	539.579	589.795	157.423	518.702	510.113	656.98	606.086	510.717	42.812	371.562
	51													230.643	219.161		232.355	195.875	144.645		646.4	532.295	574.891	160.088	519.028	512.833	693.232	614.12	501.888	42.812	361.136
	51.0833													230.643	219.161		232.355	195.875	144.645		659.322	535.24	586.213	160.962	519.355	508.357	677.36	612.815	507.414	42.812	362.586
	51.1667													230.643	219.161		232.355	195.875	144.645		635.399	531.307	557.568	153.273	519.681	489.98	676.095	616.499	580.646	42.812	351.412
	51.25													230.643	219.161		232.355	195.875	144.645		656.841	533.79	586.004	156.078	520.007	513.021	694.328	602.712	624.596	42.812	364.243
	51.3333													230.643	219.161		232.355	195.875	144.645		664.102	537.318	560.867	156.993	520.333	508.508	689.706	608.549	618.342	42.812	337.649
	51.4167													230.643	219.161		232.355	195.875	144.645		637.679	530.074	580.929	152.877	520.659	505.926	693.732	606.37	652.993	42.812	345.723
	51.5													230.643	219.161		232.355	195.875	144.645		642.886	521.666	558.672	153.84	520.986	501.988	695.549	602.889	702.298	42.812	346.321
	51.5833													230.643	219.161		232.355	195.875	144.645		644.243	527.6	570.11	155.441	521.312	511.486	704.24	608.775	742.713	42.812	334.887
	51.6667													230.643	219.161		232.355	195.875	144.645		607.627	531.819	557.152	150.761	521.638	512.502	687.748	597.563	772.914	42.812	331.701
	51.75													230.643	219.161		232.355	195.875	144.645		625.474	530.968	570.75	153.499	521.964	512.455	706.155	605.805	779.526	42.812	327.811
	51.8333													230.643	219.161		232.355	195.875	144.645		618.996	531.987	551.27	154.47	522.29	514.987	694.075	614.605	762.807	42.812	321.664
	51.9167													230.643	219.161		232.355	195.875	144.645		585.417	534.63	572.519	148.862	522.617	503.235	696.448	602.47	779.841	42.812	320.759
	52													230.643	219.161		232.355	195.875	144.645		593.308	546.689	539.254	150.598	522.943	498.229	698.692	593.536	794.708	42.812	336.033
	52.0833													230.643	219.161		232.355	195.875	144.645		606.35	528.944	567.303	152.547	523.269	501.109	704.037	604.707	801.642	42.812	301.966
	52.1667													230.643	219.161		232.355	195.875	144.645		584.254	527.773	549.298	148.929	523.595	508.868	644.253	599.077	800.781	42.812	309.921
	52.25													230.643	219.161		232.355	195.875	144.645		594.031	522.046	567.836	153.106	523.922	509.811	694.846	595.26	809.823	42.812	320.331
	52.3333													230.643	219.161		232.355	195.875	144.645		614.152	517.423	547.468	155.115	524.248	508.826	685.33	597.761	819.05	42.812	325.312
	52.4167													230.643	219.161		232.355	195.875	144.645		590.989	507.249	561.082	150.554	524.574	502.961	699.961	601.066	821.816	42.812	340.049
	52.5													230.643	219.161		232.355	195.875	144.645		615.615	507.29	542.763	152.091	524.9	497.661	709.642	594.17	825.228	42.812	354.946
	52.5833													230.643	219.161		232.355	195.875	144.645		612.981	503.341	559.129	167.057	525.226	498.074	700.496	586.121	824.43	42.812	385.076
	52.6667													230.643	219.161		232.355	195.875	144.645		598.252	497.809	537.495	167.561	525.553	505.166	701.697	598.914	825.622	42.812	396.898
	52.75													230.643	219.161		232.355	195.875	144.645		606.162	505.683	555.041	167.399	525.879	506.987	702.903	600.068	834.133	42.812	420.529
	52.8333													230.643	219.161		232.355	195.875	144.645		612.507	499.095	523.566	171.227	526.205	501.587	703.951	594.783	837.58	42.812	452.361
	52.9167													230.643	219.161		232.355	195.875	144.645		577.652	488.807	562.006	163.209	526.531	488.621	690.489	591.64	839.461	42.812	461.503
	53													230.643	219.161		232.355	195.875	144.645		596.743	480.979	547.353	167.594	526.857	479.462	704.077	589.658	833.733	42.812	469.392
	53.0833													230.643	219.161		232.355	195.875	144.645		589.284	474.358	565.612	180.346	527.183	492.05	690.444	602.439	827.114	42.812	466.27
	53.1667													230.643	219.161		232.355	195.875	144.645		557.052	490.731	541.931	168.548	527.51	482.5	684.088	591.428	827.419	42.812	469.259
	53.25													230.643	219.161		232.355	195.875	144.645		568.122	500.404	565.258	169.305	527.836	511.19	695.186	582.402	841.303	42.812	446.602
	53.3333													230.643	219.161		232.355	195.875	144.645		561.131	483.905	546.933	189.333	528.162	500.47	686.845	581.056	831.671	42.812	427.845
	53.4167													230.643	219.161		232.355	195.875	144.645		537.187	477.902	562.377	188.034	528.488	498.803	676.987	593.403	836.417	42.812	418.032
	53.5													230.643	219.161		232.355	195.875	144.645		559.262	467.91	550.881	181.596	528.814	510.866	699.658	580.75	840.688	42.812	420.26
	53.5833													230.643	219.161		232.355	195.875	144.645		569.986	470.63	555.764	191.233	529.141	491.499	686.222	590.402	832.448	42.812	411.335
	53.6667													230.643	219.161		232.355	195.875	144.645		538.299	469.829	538.944	177.996	529.467	497.701	670.621	596.162	828.238	42.812	416.307
	53.75													230.643	219.161		232.355	195.875	144.645		555.81	477.468	548.382	186.755	529.793	495.863	687.416	587.33	834.683	42.812	425.778
	53.8333													230.643	219.161		232.355	195.875	144.645		569.263	469.151	537.961	191.55	530.119	503.348	686.318	599.425	836.014	42.812	409.058
	53.9167													230.643	219.161		232.355	195.875	144.645		544.27	463.834	550.746	179.746	530.446	488.411	675.741	586.015	842.631	42.812	400.631
	54													230.643	219.161		232.355	195.875	144.645		555.186	456.134	536.439	176.662	530.772	469.753	681.465	594.415	843.803	42.812	407.219
	54.0833													230.643	219.161		232.355	195.875	144.645		559.586	459.318	550.599	179.924	531.098	492.695	681.112	584.461	834.213	42.812	403.502
	54.1667													230.643	219.161		232.355	195.875	144.645		531.776	454.432	539.921	174.619	531.424	490.978	671.346	594.307	831.155	42.812	403.165
	54.25													230.643	219.161		232.355	195.875	144.645		545.736	465.052	553.103	178.215	531.75	486.477	677.967	581.679	834.841	42.812	419.946
	54.3333													230.643	219.161		232.355	195.875	144.645		552.536	456.881	534.266	181.187	532.077	493.189	669.268	590.632	841.401	42.812	419.523
	54.4167													230.643	219.161		232.355	195.875	144.645		516.258	454.096	546.26	175.513	532.403	484.014	659.707	582.076	846.117	42.812	413.597
	54.5													230.643	219.161		232.355	195.875	144.645		518.675	450.707	537.305	178.31	532.729	474.169	670.279	594.493	840.248	42.812	417.17
	54.5833													230.643	219.161		232.355	195.875	144.645		526.642	443.795	546.844	179.552	533.055	477.297	662.021	586.292	836.143	42.812	410.85
	54.6667													230.643	219.161		232.355	195.875	144.645		508.763	453.147	529.214	173.678	533.381	475.141	655.181	599.722	831.713	42.812	410.136
	54.75													230.643	219.161		232.355	195.875	144.645		520.515	450.89	537.73	176.698	533.707	500.572	664.227	572.135	834.34	42.812	412.853
	54.8333													230.643	219.161		232.355	195.875	144.645		528.792	453.862	531.693	178.042	534.034	496.445	652.335	580.994	831.85	42.812	413.012
	54.9167													230.643	219.161		232.355	195.875	144.645		507.15	441.483	544.473	172.288	534.36	492.236	645.112	595.034	841.526	42.812	419.211
	55													230.643	219.161		232.355	195.875	144.645		523.852	442.44	523.821	174.648	534.686	486.266	655.577	579.314	838.66	42.812	432.328
	55.0833													230.643	219.161		232.355	195.875	144.645		525.212	437.06	546.241	177.039	535.012	485.451	648.287	585.337	825.595	42.812	422.008
	55.1667													230.643	219.161		232.355	195.875	144.645		490.845	440.106	529.49	171.855	535.338	486.817	641.799	581.025	824.21	42.812	418.286
	55.25													230.643	219.161		232.355	195.875	144.645		503.005	439.323	542.775	175.331	535.665	494.722	650.895	593.67	826.315	42.812	426.602
	55.3333													230.643	219.161		232.355	195.875	144.645		507.498	445.479	522.114	177.279	535.991	486.469	641.232	567.287	830.55	42.812	415.797
	55.4167													230.643	219.161		232.355	195.875	144.645		480.101	431.425	547.703	171.49	536.317	475.876	635.083	587.652	833.303	42.812	418.859
	55.5													230.643	219.161		232.355	195.875	144.645		487.653	426.254	523.698	174.163	536.643	471.81	645.697	576.373	828.318	42.812	418.343
	55.5833													230.643	219.161		232.355	195.875	144.645		491.038	430.548	540.438	175.764	536.97	477.808	637.538	581.205	817.327	42.812	417.6
	55.6667													230.643	219.161		232.355	195.875	144.645		461.217	421.701	514.089	170.532	537.296	484.81	629.515	582.224	813.039	42.812	430.998
	55.75													230.643	219.161		232.355	195.875	144.645		477.672	435.536	542.33	172.853	537.622	493.347	638.841	582.048	810.46	42.812	436.357
	55.8333													230.643	219.161		232.355	195.875	144.645		480.28	424.153	524.739	174.409	537.948	482.785	631.546	573.628	812.102	42.812	432.105
	55.9167													230.643	219.161		232.355	195.875	144.645		454.765	421.508	536.81	169.464	538.274	478.497	627.591	576.108	813.132	42.812	445.191
	56													230.643	219.161		232.355	195.875	144.645		467.254	413.88	517.086	171.994	538.601	475.788	637.483	574.333	810.874	42.812	450.538
	56.0833													230.643	219.161		232.355	195.875	144.645		471.675	408.421	535.99	173.765	538.927	477.075	629.292	573.329	812.555	42.812	446.995
	56.1667													230.643	219.161		232.355	195.875	144.645		446.03	416.371	522.94	168.196	539.253	484.627	624.658	582.995	808.801	42.812	449.713
	56.25													230.643	219.161		232.355	195.875	144.645		460.042	415.022	535.334	170.98	539.579	485.238	632.943	563.889	795.575	42.812	463.326
	56.3333													230.643	219.161		232.355	195.875	144.645		468.89	409.387	521.673	172.907	539.905	475.379	623.147	577.7	810.892	42.812	457.476
	56.4167													230.643	219.161		232.355	195.875	144.645		439.438	397.559	533.481	166.634	540.232	469.835	620.267	564.477	801.94	42.812	458.081
	56.5													230.643	219.161		232.355	195.875	144.645		455.182	394.821	516.047	169.528	540.558	471.191	630.293	577.226	796.914	42.812	466.499
	56.5833													230.643	219.161		232.355	195.875	144.645		459.18	419.604	540.948	171.862	540.884	474.745	624.322	567.695	793.937	42.812	457.321
	56.6667													230.643	219.161		232.355	195.875	144.645		429.382	436.327	517.548	166.52	541.21	471.586	616.291	572.378	785.824	42.812	467.824
	56.75													230.643	219.161		232.355	195.875	144.645		436.292	442.813	532.926	170.235	541.536	486.678	624.187	563.704	781.329	42.812	468.938
	56.8333													230.643	219.161		232.355	195.875	144.645		439.374	445.371	511.244	171.429	541.863	484.157	614.783	562.284	779.737	42.812	462.198
	56.9167													230.643	219.161		232.355	195.875	144.645		413.5	452.316	533.116	166.307	542.189	476.274	609.56	564.791	791	42.812	464.982
	57													230.643	219.161		232.355	195.875	144.645		426.466	461.764	512.931	171.817	542.515	460.019	617.82	569.857	779.76	42.812	485.933
	57.0833													230.643	219.161		232.355	195.875	144.645		429.419	467.353	523.462	173.654	542.841	459.036	612.42	564.849	767.76	42.812	464.674
	57.1667													230.643	219.161		232.355	195.875	144.645		397.462	477.621	509.921	167.581	543.167	480.2	607.236	565.335	769.778	42.812	471.064
	57.25													230.643	219.161		232.355	195.875	144.645		405.79	489.364	526.264	172.597	543.494	483.473	615.288	565.08	765.023	42.812	480.546
	57.3333													230.643	219.161		232.355	195.875	144.645		421.327	490.024	506.726	176.049	543.82	475.358	610.308	561.662	761.687	42.812	465.958
	57.4167													230.643	219.161		232.355	195.875	144.645		387.86	506.287	538.724	170.119	544.146	473.957	606.105	557.362	770.613	42.812	479.431
	57.5													230.643	219.161		232.355	195.875	144.645		398.926	510.904	506.849	173.877	544.472	468.097	615.891	556.57	762.893	42.812	488.225
	57.5833													230.643	219.161		232.355	195.875	144.645		409.741	519.011	522.55	178.58	544.798	472.668	607.395	569.986	759.936	42.812	472.353
	57.6667													230.643	219.161		232.355	195.875	144.645		389.49	511.743	514.389	172.095	545.125	467.98	600.415	567.685	749.414	42.812	478.571
	57.75													230.643	219.161		232.355	195.875	144.645		401.195	516.669	517.834	174.612	545.451	481.595	611.067	560.417	751.095	42.812	491.654
	57.8333													230.643	219.161		232.355	195.875	144.645		403.91	521.003	498.274	179.128	545.777	481.404	602.945	554.774	757.477	42.812	479.263
	57.9167													230.643	219.161		232.355	195.875	144.645		384.175	519.483	527.04	171.437	546.103	474.321	597.018	568.354	755.974	42.812	483.989
	58													230.643	219.161		232.355	195.875	144.645		400.158	522.884	508.068	176.101	546.429	469.882	605.263	569.184	756.797	42.812	496.479
	58.0833													230.643	219.161		232.355	195.875	144.645		399.979	537.062	515.802	179.24	546.756	462.55	600.143	562.749	739.945	42.812	482.788
	58.1667													230.643	219.161		232.355	195.875	144.645		379.28	560.597	499.063	172.869	547.082	471.299	592.187	551.861	730.815	42.812	485.49
	58.25													230.643	219.161		232.355	195.875	144.645		389.169	565.563	521.829	175.359	547.408	466.952	602.464	550.905	736.314	42.812	499.175
	58.3333													230.643	219.161		232.355	195.875	144.645		398.339	557.27	491.206	178.937	547.734	469.855	596.427	556.258	735.54	42.812	483.971
	58.4167													230.643	219.161		232.355	195.875	144.645		371.326	549.553	515.208	173.805	548.06	467.225	590.607	560.266	737.334	42.812	487.486
	58.5													230.643	219.161		232.355	195.875	144.645		367.218	545.507	501.438	197.748	548.387	462.822	594.266	554.772	747.594	42.812	500.075
	58.5833													230.643	219.161		232.355	195.875	144.645		371.95	544.739	510.55	198.944	548.713	467.791	592.103	558.414	793.789	42.812	489.97
	58.6667													230.643	219.161		232.355	195.875	144.645		345.861	546.2	488.541	208.898	549.039	451.762	583.742	554.233	714.831	42.812	490.612
	58.75													230.643	219.161		232.355	195.875	144.645		341.937	547.546	518.015	226.434	549.365	461.528	590.622	543.835	689.917	42.812	496.18
	58.8333													230.643	219.161		232.355	195.875	144.645		345.944	550.374	489.672	232.445	549.691	467.694	585.634	555.3	704.808	42.812	487.034
	58.9167													230.643	219.161		232.355	195.875	144.645		322.036	540.279	509.663	231.522	550.018	465.572	577.885	583.998	710.837	42.812	489.032
	59													230.643	219.161		232.355	195.875	144.645		340.672	534.299	491.563	242.488	550.344	463.689	587.508	542.601	720.325	42.812	501.06
	59.0833													230.643	219.161		232.355	195.875	144.645		344.479	535.782	511.171	263.88	550.67	467.827	580.525	575.598	732.625	42.812	497.224
	59.1667													230.643	219.161		232.355	195.875	144.645		330.378	534.426	488.079	279.538	550.996	471.324	574.181	561.811	720.766	42.812	495.728
	59.25													230.643	219.161		232.355	195.875	144.645		338.887	536.266	505.609	304.303	551.322	468.056	581.251	549.005	724.307	42.812	500.33
	59.3333													230.643	219.161		232.355	195.875	144.645		369.722	536.387	483.562	330.717	551.649	465.308	575.369	561.718	733.806	42.812	485.484
	59.4167													230.643	219.161		232.355	195.875	144.645		341.714	528.343	505.487	342.165	551.975	465.245	567.552	608.258	750.002	42.812	491.069
	59.5													230.643	219.161		232.355	195.875	144.645		357.941	524.148	491.752	346.918	552.301	462.756	572.984	572.281	744.318	42.812	499.884
	59.5833													230.643	219.161		232.355	195.875	144.645		361.596	521.005	505.265	364.574	552.627	468.121	576.058	577.12	729.09	42.812	484.084
	59.6667													230.643	219.161		232.355	195.875	144.645		343.134	520.09	487.02	373.895	552.953	472.699	566.987	574.859	721.377	42.812	494.829
	59.75													230.643	219.161		232.355	195.875	144.645		344.394	525.319	499.773	392.851	553.28	478.276	576.152	581.691	723.701	42.812	499.659
	59.8333													230.643	219.161		232.355	195.875	144.645		342.413	528.143	485.379	418.978	553.606	475.716	567.311	580.607	730.709	42.812	488.322
	59.9167													230.643	219.161		232.355	195.875	144.645		306.886	523.523	503.887	415.264	553.932	469.331	559.507	580.981	739.495	42.812	497.444
	60													230.643	219.161		232.355	195.875	144.645		311.433	522.204	483.386	431.089	554.258	465.112	568.913	584.846	738.032	42.812	492.907
	60.0833													230.643	219.161		232.355	195.875	144.645		314.007	512.947	505.784	435.467	554.584	457.941	564.065	572.933	723.896	42.812	489.101
	60.1667													230.643	219.161		232.355	195.875	144.645		285.817	504.658	482.303	426.821	554.911	467.416	558.455	584.866	719.098	42.812	484.949
	60.25													230.643	219.161		232.355	195.875	144.645		284.445	507.557	496.729	440.547	555.237	472.038	568.17	571.525	728.036	42.812	502.82
	60.3333													230.643	219.161		232.355	195.875	144.645		292.164	516.772	474.665	439.583	555.563	478.82	560.819	589.527	722.486	42.812	476.332
	60.4167													230.643	219.161		232.355	195.875	144.645		274.558	504.79	492.028	427.1	555.889	469.173	551.671	575.193	718.659	42.812	490.547
	60.5													230.643	219.161		232.355	195.875	144.645		289.324	493.297	476.696	438.376	556.216	462.374	562.205	585.645	716.824	42.812	492.703
	60.5833													230.643	219.161		232.355	195.875	144.645		292.991	493.202	499.892	444.263	556.542	464.167	555.702	584.357	704.68	42.812	478.173
	60.6667													230.643	219.161		232.355	195.875	144.645		270.912	491.443	474.349	432.551	556.868	473.309	547.816	567.862	693.724	42.812	484.985
	60.75													230.643	219.161		232.355	195.875	144.645		287.632	498.672	490.692	438.143	557.194	477.306	556.509	588.961	687.419	42.812	486.539
	60.8333													230.643	219.161		232.355	195.875	144.645		300.457	498.879	470.36	443.819	557.52	473.68	548.873	567.878	686.042	42.812	479.191
	60.9167													230.643	219.161		232.355	195.875	144.645		277.81	488.259	484.704	435.39	557.846	469.97	543.424	586.992	695.216	42.812	481.262
	61													230.643	219.161		232.355	195.875	144.645		278.718	479.082	463.851	444.91	558.173	464.337	552.507	566.558	698.234	42.812	484.862
	61.0833													230.643	219.161		232.355	195.875	144.645		285.863	474.323	481.893	452.123	558.499	462.458	549.2	573.108	683.158	42.812	468.194
	61.1667													230.643	219.161		232.355	195.875	144.645		279.064	477.955	471.745	441.832	558.825	470.005	539.319	574.902	675.289	42.812	476.67
	61.25													230.643	219.161		232.355	195.875	144.645		278.99	483.35	481.408	447.871	559.151	479.703	545.54	576.579	677.637	42.812	507.074
	61.3333													230.643	219.161		232.355	195.875	144.645		277.151	476.407	460.249	453.982	559.477	475.762	537.623	559.497	681.067	42.812	469.112
	61.4167													230.643	219.161		232.355	195.875	144.645		256.988	470.737	478.984	442.247	559.804	468.934	537.561	580.775	688.684	42.812	436.788
	61.5													230.643	219.161		232.355	195.875	144.645		275.105	465.523	466.781	449.243	560.13	466.559	544.696	568.469	693.607	42.812	454.292
	61.5833													230.643	219.161		232.355	195.875	144.645		272.266	458.698	480.283	456.768	560.456	460.626	539.043	558.37	680.457	42.812	443.955
	61.6667													230.643	219.161		232.355	195.875	144.645		251.313	461.927	462.195	447.774	560.782	474.229	529.389	575.759	667.525	42.812	453.161
	61.75													230.643	219.161		232.355	195.875	144.645		250.436	461.323	472.966	454.266	561.109	478.554	536.913	561.474	669.4	42.812	464.896
	61.8333													230.643	219.161		232.355	195.875	144.645		267.572	461.958	455.266	459.415	561.435	459.695	528.958	563.889	663.585	42.812	458.378
	61.9167													230.643	219.161		232.355	195.875	144.645		247.631	454.08	475.605	445.797	561.761	462.134	522.987	552.024	683.525	42.812	468.858
	62													230.643	219.161		232.355	195.875	144.645		252.852	446.429	459.396	451.837	562.087	454.512	534.149	569.352	688.145	42.812	473.684
	62.0833													230.643	219.161		232.355	195.875	144.645		249.64	440.554	469.976	457.058	562.413	448.105	530.228	555.196	681.708	42.812	440.272
	62.1667													230.643	219.161		232.355	195.875	144.645		241.557	451.235	454.233	447.769	562.739	466.604	522.597	562.551	680.988	42.812	457.578
	62.25													230.643	219.161		232.355	195.875	144.645		250.143	442.96	470.465	455.614	563.066	470.819	532.952	547.622	688.852	42.812	469.904
	62.3333													230.643	219.161		232.355	195.875	144.645		244.553	441.582	450.331	461.67	563.392	477.983	526.407	559.21	698.918	42.812	461.878
	62.4167													230.643	219.161		232.355	195.875	144.645		230.169	438.865	466.923	449.892	563.718	464.389	519.039	562.016	706.043	42.812	460.022
	62.5													230.643	219.161		232.355	195.875	144.645		241.833	418.89	445.528	457.311	564.044	461.785	528.37	561.168	712.146	42.812	457.298
	62.5833													230.643	219.161		232.355	195.875	144.645		244.699	426.993	460.354	469.78	564.37	449.286	521.964	558.749	695.452	42.812	451.134
	62.6667													230.643	219.161		232.355	195.875	144.645		233.786	413.652	438.248	453.894	564.697	461.485	516.007	552.325	680.863	42.812	457.094
	62.75													230.643	219.161		232.355	195.875	144.645		235.744	421.251	458.146	455.666	565.023	459.332	525.164	553.847	689.779	42.812	461.19
	62.8333													230.643	219.161		232.355	195.875	144.645		237.789	417.265	434.528	461.977	565.349	452.198	518.064	554.475	689.12	42.812	434.63
	62.9167													230.643	219.161		232.355	195.875	144.645		226.855	407.514	447.424	457.105	565.675	458.087	502.709	561.234	692.916	42.812	452.359
	63													230.643	219.161		232.355	195.875	144.645		223.628	408.314	432.019	460.349	566.001	434.901	519.455	542.614	684.7	42.812	452.942

## Sheet: ETCO2
		REBOA Group										SAAP-LR Group										SAAP-FWB Group
	Time (minutes from t0)	REBOA1	REBOA2	REBOA3	REBOA4	REBOA5	REBOA6	REBOA7	REBOA8	REBOA9	REBOA10	SAAPLR1	SAAPLR2	SAAPLR3	SAAPLR4	SAAPLR5	SAAPLR6	SAAPLR7	SAAPLR8	SAAPLR9	SAAPLR10	SAAPFWB1	SAAPFWB2	SAAPFWB3	SAAPFWB4	SAAPFWB5	SAAPFWB6	SAAPFWB7	SAAPFWB8	SAAPFWB9	SAAPFWB10
	-14
	-13																		43											44
	-12		42	42			40			42			41	45	44				41	44					41					44	43
	-11		42	42			40	43		42			38	43	44	42		41	41	45	46		43	42	41		41			43	43
	-10		42	42			43	42	45	42			31	43	43	41		42	41	45	47		45	41	38	43	40	41	42	38	44
	-9	43	39	42			43	42	45	42		41	30	42	44	41		40	40	44	45	39	45	42	42	43	37	43	42	39	43
	-8	42	38	41			42	41	44	41	45	39	31	41	43	41	45	40	38	44	42	40	45	42	41	43	36	35	42	39	43
	-7	41	38	40			41	39	42	41	46	39	32	40	42	40	45	38	36	42	40	42	44	42	40	43	35	33	42	38	40
	-6	40	39	38			39	35	40	41	38	33	31	39	39	38	43	37	35	40	38	41	43	41	39	43	33	35	41	36	36
	-5	38	38	36	45	43	38	31	37	41	36	33	29	37	36	35	43	35	33	36	34	39	40	39	37	41	29	37	39	34	32
	-4	34	34	33	46	41	36	27	35	39	34	32	25	34	33	32	42	31	31	33	28	36	35	35	34	38	24	36	33	32	28
	-3	29	29	30	33	38	32	23	30	36	33	29	21	30	29	28	39	27	26	29	23	31	29	30	30	34	19	33	26	28	24
	-2	22	23	26	29	18	26	19	23	31	29	24	17	23	24	24	31	22	21	25	17	26	24	23	24	27	16	27	20	23	20
	-1	15	18	22	25	11	20	14	16	25	23	18	13	17	18	18	22	16	16	19	12	19	18	15	18	21	12	21	15	18	16
	0	8	14	17	19	10	13	11	11	19	16	13	10	10	14	12	14	10	11	14	10	11	13	9	13	13	9	17	10	13	9
	1	5	10	12	12	7	7	8	6	13	10	9	7	6	9	7	9	6	6	9	7	6	7	5	7	7	7	11	6	7	9
	2	3	6	6	6	5	5	6	4	8	6	6	5	4	6	5	6	5	4	6	5	5	5	3	4	5	5	7	4	4	5
	3	1	4	4	5	4	4	6	2	5	4	5	3	1	4	2	4	2	1	5	3	2	2	2	1	3	2	6	2	1	2
	4	1	2	1	2	2	7	8	3	3	2	2	3	3	2	2	3	3	1	3	3	2	1	11	3	3	1	5	3	0	6
	5	2	2	2	2	2	7	8	6	5	3	4	5	5	18	2	7	14	14	6	26	9	7	32	22	22	18	24	35	4	24
	6	2	2	3	5	2	7	8	5	6	6	5	3	12	24	2	18	30	30	5	27	24	27	34	27	27	29	33	35	16	28
	7	2	2	6	5	2	8	8	3	5	5	1	2	17	21	2	35	32	24	9	28	34	27	30	25	28	27	32	32	22	27
	8	1	2	6	2	1	8	6	1	2	2	1	2	21	23	1	31	30	22	10	28	35	25	28	22	31	25	29	30	27	26
	9	1	1	5	2	1	5	5	2	4	1	1	2	24	23	1	24	26	21	9	27	34	25	28	23	29	25	28	28	30	25
	10	1	1	4	1	1	3	2	1	5	1	1	2	24	23	1	24	25	21	7	26	32	27	28	23	27	25	27	28	29	25
	11	1	1	2	1	1	2	1	1	5	2	1	1	24	23	1	24	26	20	5	25	31	27	29	23	25	25	28	28	29	21
	12	0	1	1	1	1	2	1	1	5	2	1	1	25	23	1	23	26	20	3	25	30	27	29	25	25	25	29	28	29	17
	13	0	1	1	1	1	2	1	1	6	1	1	1	24	25	1	23	26	22	2	25	28	27	29	26	24	25	29	28	18	20
	14													24	25		23	26	22	2	25	27	27	28	26	24	25	29	27	18	27
	15													24	25		23	27	23	2	23	26	26	28	26	25	25	29	26	18	28
	16													24	23		23	26	25	2	22	25	26	28	26	28	25	29	26	18	28
	17													23	22		23	26	26	2	21	24	26	28	25	27	24	29	25	18	28
	18													23	23		23	27	27	1	22	23	26	28	25	27	24	29	25	18	27
	19													23	22		23	27	25	5	23	22	26	29	25	27	23	29	24	18	27
	20													24	22		23	27	25		23	22	26	29	24	27	23	29	24	18	26
	21													24	23		22	27	25		22	22	25	29	24	27	22	29	23	18	25
	22													23	27		21	26	25		21	23	25	29	24	27	21	29	23	18	25
	23													23	32		20	26	25		21	21	25	29	23	27	21	29	22	18	25
	24													23	32		20	26	24		20	22	25	29	23	27	21	28	22	18	24
	25													23	31		19	26	24		21	24	26	29	23	27	23	28	22	18	24
	26													23	31		18	26	24		22	24	25	28	22	27	24	28	22	18	24
	27													22	29		18	26	23		23	24	25	30	22	27	24	28	22	18	24
	28													23	28		17	26	24		23	24	25	30	22	27	23	27	22	18	24
	29													23	26		16	26	24		22	25	25	30	23	27	23	27	23	18	24
	30													23	25		15	26	23		22	25	25	30	26	27	23	27	23	18	24
	31													23	23		12	25	22		22	24	25	30	26	27	22	27	23	18	24
	32													22	22		12	25	21		23	23	25	30	26	27	22	27	23	18	24
	33													23	21		12	24	21		23	23	25	30	26	27	22	27	23	18	24
	34													23	20		12	23	20		22	24	24	30	25	27	22	27	23	18	23
	35													23	20		12	22	20		23	24	24	30	25	27	22	27	23	18	23
	36													23	20		12	22	19		23	24	24	29	24	27	22	27	23	18	23
	37													22	20		12	21	19		23	24	24	28	24	27	22	28	22	18	22
	38													22	20		12	21	18		23	24	24	28	24	26	21	28	22	18	22
	39													21	20		12	21	18		23	24	24	27	24	26	21	28	22	18	22
	40													21	20		12	20	17		23	23	24	27	24	26	21	28	22	18	22
	41													20	20		12	20	17		23	23	24	26	24	26	21	28	22	18	22
	42													20	20		12	20	17		23	25	23	26	24	28	23	28	22	18	22
	43													19	20		12	19	16		23	25	23	25	24	30	25	28	22	18	22
	44													19	19		12	19	15		23	25	23	29	24	30	25	28	22	18	21
	45													19	19		12	20	15		23	24	23	32	24	30	25	28	22	18	23
	46													18	19		12	19	14		23	24	22	30	24	29	25	28	21	18	21
	47													18	19		12	18	14		23	23	22	29	24	29	24	28	21	18	26
	48													18	19		12	18	14		22	23	22	28	24	29	24	28	21	18	26
	49													17	19		12	18	14		21	26	22	28	23	29	24	28	21	18	26
	50													17	19		12	18	14		21	26	22	27	23	29	24	28	21	18	25
	51													17	19		12	18	14		21	26	21	27	23	28	24	28	20	18	24
	52													17	19		12	18	14		20	25	21	26	23	28	26	27	21	18	22
	53													17	19		12	18	14		20	24	21	27	26	28	27	27	23	18	22
	54													17	19		12	18	14		20	24	21	26	27	28	27	27	23	18	22
	55													17	19		12	18	14		19	23	21	26	27	28	27	27	23	18	23
	56													17	19		12	18	14		19	22	21	25	26	28	26	27	23	18	23
	57													17	19		12	18	14		19	24	20	25	25	28	26	27	23	18	24
	58													17	19		12	18	14		18	25	21	25	25	28	26	27	23	18	24
	59													17	19		12	18	14		18	25	21	29	25	28	26	26	22	18	25
	60													17	19		12	18	14		18	24	20	30	25	28	25	26	23	18	25
	61													17	19		12	18	14		17	24	20	29	25	28	25	26	22	18	24
	62													17	19		12	18	14		17	23	20	28	24	28	25	26	21	18	25
	63													17	19		12	18	14		16	22	20	28	24	28	24	26	21	18	24
	63													17	19		12	18	14		15	22	20	30	25	27	24	26	21	18	24

## Sheet: NIRS above
		REBOA Group										SAAP-LR Group										SAAP-FWB Group
	Time (minutes from t0)	REBOA1	REBOA2	REBOA3	REBOA4	REBOA5	REBOA6	REBOA7	REBOA8	REBOA9	REBOA10	SAAPLR1	SAAPLR2	SAAPLR3	SAAPLR4	SAAPLR5	SAAPLR6	SAAPLR7	SAAPLR8	SAAPLR9	SAAPLR10	SAAPFWB1	SAAPFWB2	SAAPFWB3	SAAPFWB4	SAAPFWB5	SAAPFWB6	SAAPFWB7	SAAPFWB8	SAAPFWB9	SAAPFWB10
	-15
	-14.9134
	-14.8268
	-14.7403
	-14.6537																		100
	-14.5671																		100
	-14.4805																		100
	-14.3939																		100
	-14.3074																		100
	-14.2208																		100
	-14.1342																		101.6
	-14.0476																		101.6
	-13.961																		101.6
	-13.8745																		101.6											100
	-13.7879																		101.6											101.7
	-13.7013																		100											101.7
	-13.6147																		100											100
	-13.5281																		101.6											100
	-13.4416																		101.6											100
	-13.355																		101.6											100	100
	-13.2684																		101.6											101.7	100
	-13.1818																		101.6											101.7	100
	-13.0952			98.1															101.6											101.7	100
	-13.0087			100															101.6											103.4	100
	-12.9221			98.1															101.6											103.4	100
	-12.8355			100											100				101.6											101.7	101.8
	-12.7489			100						100					100				103.1											101.7	101.8
	-12.6623			100						100			100	98.4	100				101.6											103.4	103.6
	-12.5758			100						100			100	98.4	100				101.6											101.7	103.6
	-12.4892			101.9						100			100	98.4	100				103.1											101.7	103.6
	-12.4026			100			100			98.4			100	98.4	100				103.1											101.7	103.6
	-12.316		100	98.1			100			100			100	98.4	100	98.2			103.1											101.7	105.5
	-12.2294		100	98.1			98.4			100			98.4	98.4	100	98.2			103.1											101.7	105.5
	-12.1429		98.3	100			98.4			100			98.4	98.4	100	98.2			103.1	100										101.7	105.5
	-12.0563		98.3	98.1			98.4			100			98.4	98.4	100	98.2			103.1	101.8			100							100	105.5
	-11.9697		96.6	98.1			98.4			100			98.4	100	100	98.2			103.1	101.8			98.3		100				100	100	105.5
	-11.8831		96.6	100			98.4			100			98.4	100	100	98.2			103.1	101.8			98.3		98.53				98.53	100	105.5
	-11.7965		96.6	101.9			98.4			101.6			98.4	100	100	100			103.1	101.8			96.6		98.53				98.53	100	105.5
	-11.71		96.6	103.7			98.4			100			95.2	100	100	100		98.1	104.7	100			98.3		98.53				98.53	100	105.5
	-11.6234		98.3	103.7			100			101.6			95.2	100	100	98.2		98.1	104.7	100			100		100		100		100	100	105.5
	-11.5368		98.3	103.7			100	100		100			95.2	100	100	100		98.1	104.7	98.2			103.4		100		100		100	100	107.3
	-11.4502		100	103.7			100	101.6		100			95.2	100	100	100		98.1	103.1	98.2			103.4		100		100		100	100	107.3
	-11.3636		100	103.7			98.4	101.6		100			93.5	100	100	100		100	103.1	98.2	98.8		103.4		100		100		100	100	107.3
	-11.2771		98.3	103.7			98.4	101.6		100			91.9	101.6	100	100		100	103.1	98.2	98.8		103.4		100	100	100		100	100	107.3
	-11.1905		96.6	105.6			98.4	101.6		100			91.9	101.6	98.3	100		100	104.7	98.2	100		101.7		100	100	100		100	100	107.3
	-11.1039		96.6	103.7			98.4	100		100			95.2	101.6	100	100		100	103.1	98.2	100		100		100	100	100		100	100	107.3
	-11.0173		94.8	103.7			98.4	100		100			93.5	103.2	100	100		100	103.1	100	100		98.3		100	100	101.5		100	100	109.1
	-10.9307		94.8	105.6			98.4	98.4	101.8	100			91.9	103.2	100	100		100	103.1	100	100		100		100	100	101.5		100	100	107.3
	-10.8442		94.8	105.6			98.4	96.8	101.8	101.6			90.3	103.2	100	100		100	104.7	100	100		101.7	100	100	100	101.5	100	100	100	107.3
	-10.7576		94.8	105.6			98.4	96.8	101.8	101.6			91.9	103.2	101.7	100		101.9	103.1	100	100		101.7	98.46	100	100	101.5	100	100	100	107.3
	-10.671		98.3	105.6			98.4	96.8	103.5	100			93.5	103.2	101.7	100		101.9	103.1	101.8	100		103.4	98.46	98.53	100	101.5	100	98.53	100	107.3
	-10.5844		98.3	105.6			98.4	98.4	103.5	100			95.2	103.2	100	100		101.9	104.7	100	100		101.7	98.46	97.06	100	101.5	100	97.06	100	107.3
	-10.4978		100	105.6			98.4	98.4	101.8	100			95.2	104.8	100	100		101.9	104.7	100	100		101.7	98.46	95.59	100	101.5	100	95.59	100	107.3
	-10.4113		98.3	107.4			98.4	96.8	101.8	100			95.2	104.8	100	100		103.8	104.7	98.2	100		101.7	96.92	92.65	100	101.5	98.2	92.65	100	107.3
	-10.3247		100	107.4			98.4	96.8	101.8	100			95.2	106.5	100	100		103.8	104.7	98.2	100		100	98.46	91.18	100	101.5	98.2	91.18	100	107.3
	-10.2381		98.3	111.1			98.4	95.2	103.5	101.6			95.2	106.5	100	100		105.7	104.7	96.5	100		100	98.46	89.71	100	101.5	98.2	89.71	101.7	107.3
	-10.1515		98.3	111.1			100	95.2	103.5	101.6			95.2	106.5	101.7	100		105.7	104.7	96.5	100		100	98.46	89.71	100	101.5	98.2	89.71	100	107.3
	-10.0649	100	96.6	109.3			98.4	95.2	103.5	101.6			95.2	106.5	101.7	100		105.7	103.1	96.5	101.2		100	100	92.65	100	103	100	92.65	100	107.3
	-9.97836	98.4	96.6	107.4			98.4	95.2	103.5	101.6			95.2	104.8	103.4	100		105.7	103.1	96.5	101.2		101.7	100	95.59	98.5	103	100	95.59	100	109.1
	-9.89177	98.4	98.3	111.1			100	95.2	103.5	101.6			95.2	104.8	103.4	100		105.7	104.7	98.2	102.3		101.7	98.46	98.53	98.5	103	100	98.53	101.7	109.1
	-9.80519	98.4	98.3	111.1			100	96.8	105.3	101.6		100	95.2	104.8	103.4	100		105.7	104.7	98.2	101.2		101.7	98.46	101.47	98.5	103	100	101.47	101.7	109.1
	-9.71861	98.4	100	109.3			100	96.8	105.3	101.6		101.6	95.2	104.8	101.7	98.2		105.7	104.7	96.5	100	100	101.7	98.46	104.41	98.5	103	100	104.41	101.7	109.1
	-9.63203	98.4	100	107.4			100	96.8	105.3	101.6		98.4	96.8	104.8	101.7	98.2		105.7	103.1	96.5	98.8	101.6	101.7	98.46	105.88	98.5	101.5	98.2	105.88	101.7	109.1
	-9.54545	98.4	100	111.1			100	96.8	105.3	101.6		101.6	96.8	103.2	101.7	98.2		105.7	103.1	96.5	98.8	101.6	100	98.46	105.88	98.5	101.5	98.2	105.88	101.7	109.1
	-9.45887	98.4	98.3	111.1			98.4	95.2	105.3	103.2		103.2	96.8	103.2	100	98.2		105.7	103.1	96.5	98.8	100	98.3	98.46	104.41	100	101.5	96.4	104.41	103.4	109.1
	-9.37229	100	96.6	109.3			98.4	95.2	105.3	103.2		98.4	96.8	103.2	100	98.2		107.5	103.1	96.5	98.8	100	98.3	98.46	102.94	100	103	94.6	102.94	101.7	107.3
	-9.28571	100	98.3	107.4			100	93.7	103.5	103.2		101.6	96.8	103.2	100	98.2		105.7	103.1	96.5	100	100	98.3	98.46	101.47	101.5	103	92.9	101.47	101.7	107.3
	-9.19913	100	96.6	109.3			100	93.7	105.3	101.6		98.4	96.8	103.2	100	98.2		105.7	103.1	94.7	101.2	100	98.3	98.46	100	100	103	91.1	100	101.7	109.1
	-9.11255	100	96.6	109.3			100	95.2	105.3	101.6		98.4	96.8	103.2	101.7	98.2		105.7	103.1	94.7	102.3	100	100	98.46	100	101.5	103	89.3	100	100	109.1
	-9.02597	100	96.6	109.3			101.6	95.2	105.3	101.6		101.6	96.8	103.2	101.7	98.2		103.8	103.1	93	102.3	98.4	100	96.92	101.47	101.5	103	85.7	101.47	100	109.1
	-8.93939	100	98.3	109.3			100	96.8	107	101.6		98.4	96.8	104.8	101.7	98.2	100	103.8	103.1	93	102.3	98.4	101.7	98.46	102.94	101.5	104.5	83.9	102.94	101.7	109.1
	-8.85281	100	98.3	109.3			100	96.8	107	101.6		101.6	96.8	104.8	101.7	98.2	100	103.8	103.1	93	101.2	98.4	101.7	98.46	105.88	100	104.5	83.9	105.88	101.7	109.1
	-8.76623	100	100	109.3			100	96.8	107	101.6	100	101.6	98.4	104.8	101.7	98.2	100	105.7	103.1	91.2	100	98.4	100	96.92	107.35	100	103	83.9	107.35	101.7	109.1
	-8.67965	100	98.3	109.3			100	96.8	105.3	103.2	100	96.8	98.4	104.8	100	98.2	101.6	105.7	103.1	96.5	98.8	98.4	100	95.38	105.88	100	103	83.9	105.88	100	109.1
	-8.59307	100	98.3	111.1			100	96.8	105.3	103.2	100	103.2	98.4	104.8	98.3	98.2	101.6	105.7	103.1	96.5	98.8	98.4	100	95.38	104.41	101.5	103	83.9	104.41	100	109.1
	-8.50649	100	98.3	109.3			100	96.8	107	103.2	101.5	100	98.4	104.8	98.3	98.2	100	103.8	103.1	100	100	98.4	98.3	96.92	102.94	101.5	103	85.7	102.94	100	109.1
	-8.41991	100	98.3	109.3			100	95.2	107	101.6	101.5	98.4	98.4	104.8	98.3	98.2	100	103.8	103.1	100	101.2	98.4	100	98.46	101.47	101.5	104.5	83.9	101.47	100	109.1
	-8.33333	101.6	96.6	109.3			100	95.2	105.3	101.6	101.5	96.8	98.4	103.2	98.3	98.2	98.4	103.8	103.1	100	102.3	96.9	100	100	101.47	101.5	104.5	83.9	101.47	100	109.1
	-8.24675	101.6	96.6	111.1			100	95.2	105.3	101.6	101.5	96.8	96.8	103.2	98.3	98.2	98.4	103.8	103.1	98.2	102.3	96.9	101.7	98.46	101.47	101.5	104.5	82.1	101.47	100	107.3
	-8.16017	101.6	94.8	109.3			100	95.2	105.3	101.6	101.5	98.4	96.8	103.2	98.3	98.2	100	103.8	103.1	96.5	101.2	98.4	101.7	96.92	101.47	103	103	82.1	101.47	98.3	107.3
	-8.07359	101.6	98.3	109.3			100	95.2	107	103.2	101.5	95.2	96.8	103.2	98.3	98.2	100	105.7	103.1	96.5	101.2	98.4	103.4	96.92	101.47	101.5	103	83.9	101.47	100	109.1
	-7.98701	101.6	96.6	107.4			100	96.8	105.3	103.2	101.5	96.8	98.4	103.2	100	98.2	98.4	105.7	101.6	93	101.2	98.4	101.7	96.92	102.94	101.5	103	83.9	102.94	100	107.3
	-7.90043	100	98.3	107.4			98.4	96.8	107	103.2	101.5	96.8	98.4	103.2	100	98.2	98.4	103.8	101.6	89.5	100	98.4	101.7	96.92	102.94	101.5	103	85.7	102.94	100	109.1
	-7.81385	101.6	96.6	107.4			100	96.8	105.3	103.2	103	96.8	98.4	103.2	100	98.2	98.4	103.8	101.6	87.7	98.8	98.4	101.7	98.46	102.94	101.5	103	87.5	102.94	98.3	107.3
	-7.72727	101.6	98.3	107.4			100	96.8	107	103.2	104.5	95.2	98.4	103.2	100	98.2	98.4	103.8	101.6	87.7	98.8	98.4	101.7	98.46	102.94	100	103	87.5	102.94	98.3	107.3
	-7.64069	101.6	96.6	103.7			100	95.2	107	103.2	104.5	95.2	98.4	103.2	98.3	98.2	96.8	103.8	101.6	86	98.8	98.4	101.7	96.92	101.47	101.5	103	85.7	101.47	98.3	107.3
	-7.55411	101.6	96.6	103.7			98.4	95.2	107	101.6	104.5	96.8	96.8	103.2	98.3	98.2	98.4	103.8	101.6	86	100	96.9	101.7	96.92	100	101.5	104.5	85.7	100	98.3	107.3
	-7.46753	101.6	96.6	103.7			98.4	93.7	105.3	101.6	106	96.8	96.8	103.2	98.3	98.2	96.8	105.7	101.6	86	101.2	98.4	101.7	95.38	101.47	101.5	104.5	85.7	101.47	98.3	109.1
	-7.38095	101.6	94.8	103.7			100	93.7	105.3	101.6	104.5	98.4	96.8	103.2	96.6	98.2	96.8	105.7	101.6	87.7	101.2	98.4	103.4	95.38	101.47	101.5	104.5	85.7	101.47	96.6	107.3
	-7.29437	101.6	94.8	103.7			100	95.2	105.3	101.6	103	95.2	96.8	101.6	94.8	98.2	96.8	105.7	100	87.7	101.2	98.4	103.4	96.92	101.47	103	104.5	85.7	101.47	96.6	107.3
	-7.20779	101.6	94.8	103.7			100	95.2	105.3	101.6	103	96.8	96.8	101.6	94.8	98.2	96.8	105.7	100	89.5	101.2	100	101.7	96.92	101.47	103	104.5	87.5	101.47	96.6	107.3
	-7.12121	100	94.8	103.7			100	95.2	105.3	101.6	103	95.2	96.8	100	93.1	98.2	96.8	103.8	100	89.5	101.2	100	101.7	96.92	102.94	101.5	103	89.3	102.94	96.6	107.3
	-7.03463	100	94.8	103.7			98.4	95.2	105.3	101.6	103	95.2	96.8	100	93.1	98.2	96.8	103.8	100	89.5	101.2	100	101.7	96.92	102.94	101.5	103	91.1	102.94	96.6	107.3
	-6.94805	100	96.6	103.7			98.4	95.2	105.3	101.6	103	93.5	96.8	100	94.8	98.2	95.2	103.8	100	89.5	100	100	101.7	95.38	101.47	101.5	103	91.1	101.47	96.6	107.3
	-6.86147	101.6	94.8	105.6			98.4	95.2	103.5	101.6	103	95.2	96.8	98.4	94.8	96.4	95.2	105.7	100	87.7	100	100	101.7	95.38	101.47	101.5	103	91.1	101.47	94.9	107.3
	-6.77489	101.6	94.8	105.6			98.4	93.7	103.5	101.6	101.5	93.5	96.8	98.4	94.8	98.2	95.2	105.7	100	87.7	100	98.4	101.7	95.38	101.47	100	103	91.1	101.47	94.9	107.3
	-6.68831	101.6	93.1	105.6			96.8	93.7	103.5	101.6	101.5	93.5	96.8	98.4	94.8	98.2	95.2	105.7	100	86	100	98.4	101.7	96.92	100	100	104.5	89.3	100	96.6	107.3
	-6.60173	101.6	93.1	103.7			96.8	92.1	103.5	101.6	100	96.8	95.2	98.4	93.1	98.2	93.5	105.7	100	84.2	100	98.4	101.7	96.92	100	100	104.5	89.3	100	96.6	107.3
	-6.51515	101.6	91.4	103.7			98.4	92.1	101.8	101.6	100	98.4	96.8	98.4	93.1	96.4	93.5	103.8	98.4	84.2	100	98.4	101.7	96.92	100	101.5	104.5	87.5	100	94.9	107.3
	-6.42857	101.6	91.4	103.7			96.8	90.5	101.8	101.6	100	100	96.8	98.4	91.4	96.4	91.9	103.8	98.4	82.5	100	98.4	101.7	95.38	100	101.5	104.5	89.3	100	94.9	105.5
	-6.34199	104.8	89.7	103.7			98.4	90.5	100	101.6	101.5	100	96.8	100	91.4	96.4	91.9	103.8	98.4	80.7	100	100	101.7	95.38	100	103	104.5	89.3	100	94.9	105.5
	-6.25541	96.8	93.1	103.7			96.8	90.5	98.2	101.6	101.5	98.4	96.8	100	91.4	96.4	90.3	103.8	98.4	80.7	100	100	101.7	95.38	100	103	103	91.1	100	94.9	105.5
	-6.16883	100	93.1	103.7			96.8	90.5	98.2	101.6	103	96.8	96.8	100	91.4	98.2	90.3	103.8	98.4	78.9	100	101.6	100	95.38	100	103	103	92.9	100	94.9	107.3
	-6.08225	100	93.1	103.7			96.8	92.1	96.5	100	104.5	95.2	96.8	100	91.4	98.2	90.3	103.8	98.4	78.9	100	101.6	101.7	95.38	100	101.5	101.5	92.9	100	94.9	107.3
	-5.99567	101.6	93.1	101.9			96.8	92.1	96.5	100	104.5	93.5	96.8	98.4	91.4	96.4	90.3	103.8	98.4	78.9	100	101.6	101.7	95.38	98.53	101.5	101.5	92.9	98.53	93.2	105.5
	-5.90909	101.6	94.8	101.9			96.8	92.1	94.7	100	104.5	93.5	96.8	98.4	91.4	96.4	91.9	103.8	98.4	80.7	98.8	101.6	101.7	95.38	98.53	101.5	101.5	92.9	98.53	93.2	107.3
	-5.82251	101.6	93.1	101.9	100		96.8	92.1	94.7	101.6	104.5	95.2	95.2	96.8	91.4	96.4	91.9	101.9	98.4	80.7	98.8	100	101.7	95.38	98.53	100	100	91.1	98.53	94.9	103.6
	-5.73593	101.6	93.1	100	100		96.8	90.5	93	100	103	96.8	95.2	96.8	91.4	96.4	91.9	101.9	96.9	80.7	98.8	100	101.7	95.38	98.53	100	101.5	91.1	98.53	94.9	105.5
	-5.64935	101.6	93.1	101.9	100		96.8	90.5	93	100	101.5	98.4	95.2	95.2	91.4	96.4	91.9	100	96.9	82.5	98.8	100	100	95.38	98.53	98.5	101.5	89.3	98.53	94.9	103.6
	-5.56277	101.6	91.4	101.9	100		95.2	90.5	93	100	100	98.4	95.2	93.5	91.4	96.4	90.3	100	96.9	82.5	97.7	100	100	95.38	98.53	98.5	101.5	89.3	98.53	93.2	103.6
	-5.47619	101.6	89.7	100	100	100	95.2	90.5	93	100	100	98.4	95.2	93.5	89.7	94.6	90.3	100	96.9	84.2	97.7	101.6	100	93.85	98.53	100	103	89.3	98.53	93.2	103.6
	-5.38961	101.6	87.9	100	100	98.2	95.2	88.9	93	100	100	96.8	96.8	95.2	89.7	94.6	88.7	100	96.9	84.2	97.7	101.6	100	93.85	98.53	100	103	89.3	98.53	93.2	101.8
	-5.30303	101.6	86.2	100	100	98.2	95.2	88.9	93	100	100	95.2	96.8	96.8	89.7	92.9	88.7	100	96.9	82.5	96.5	103.1	100	93.85	98.53	100	101.5	89.3	98.53	93.2	103.6
	-5.21645	101.6	84.5	100	100	98.2	95.2	87.3	93	100	100	95.2	96.8	96.8	89.7	92.9	88.7	98.1	96.9	80.7	95.3	103.1	100	93.85	98.53	101.5	101.5	91.1	98.53	93.2	101.8
	-5.12987	101.6	82.8	98.1	100	96.4	95.2	87.3	93	100	100	95.2	95.2	98.4	87.9	92.9	90.3	98.1	96.9	80.7	95.3	103.1	100	93.85	97.06	101.5	100	91.1	97.06	93.2	101.8
	-5.04329	101.6	82.8	98.1	95.8	96.4	95.2	87.3	93	100	98.5	95.2	93.5	98.4	87.9	92.9	90.3	98.1	95.3	78.9	94.2	101.6	101.7	93.85	97.06	100	98.5	91.1	97.06	91.5	100
	-4.95671	101.6	81	98.1	95.8	94.6	95.2	87.3	93	98.4	100	98.4	93.5	98.4	87.9	92.9	90.3	96.2	95.3	77.2	91.9	101.6	100	93.85	97.06	100	98.5	91.1	97.06	91.5	98.2
	-4.87013	101.6	81	98.1	93.8	91.1	93.5	85.7	93	98.4	98.5	98.4	93.5	96.8	86.2	92.9	88.7	96.2	95.3	75.4	91.9	100	100	92.31	97.06	98.5	97	89.3	97.06	91.5	96.4
	-4.78355	100	79.3	98.1	89.6	89.3	93.5	85.7	93	98.4	98.5	100	91.9	96.8	86.2	91.1	87.1	96.2	95.3	75.4	91.9	100	100	92.31	97.06	98.5	97	89.3	97.06	91.5	98.2
	-4.69697	100	79.3	98.1	87.5	87.5	93.5	84.1	91.2	98.4	98.5	100	93.5	95.2	86.2	89.3	87.1	96.2	93.8	73.7	91.9	100	100	92.31	97.06	97	95.5	87.5	97.06	91.5	94.5
	-4.61039	100	77.6	96.3	85.4	82.1	93.5	82.5	91.2	98.4	98.5	98.4	93.5	95.2	86.2	89.3	85.5	94.3	93.8	71.9	91.9	100	98.3	90.77	97.06	97	95.5	87.5	97.06	89.8	94.5
	-4.52381	100	77.6	96.3	83.3	80.4	93.5	82.5	89.5	98.4	98.5	95.2	93.5	93.5	86.2	87.5	85.5	94.3	93.8	71.9	91.9	100	98.3	90.77	97.06	97	95.5	87.5	97.06	89.8	94.5
	-4.43723	98.4	77.6	96.3	79.2	78.6	93.5	81	89.5	100	97	93.5	93.5	91.9	86.2	87.5	85.5	92.5	93.8	71.9	91.9	100	98.3	90.77	97.06	97	95.5	85.7	97.06	89.8	94.5
	-4.35065	98.4	77.6	96.3	75	78.6	93.5	79.4	87.7	100	97	93.5	93.5	91.9	86.2	87.5	85.5	92.5	92.2	71.9	91.9	98.4	98.3	90.77	95.59	97	95.5	85.7	95.59	89.8	92.7
	-4.26407	96.8	74.1	96.3	72.9	76.8	93.5	77.8	87.7	100	97	93.5	91.9	90.3	84.5	87.5	85.5	90.6	92.2	71.9	90.7	98.4	98.3	90.77	95.59	98.5	95.5	85.7	95.59	89.8	90.9
	-4.17749	96.8	74.1	96.3	68.8	75	91.9	76.2	86	100	97	95.2	91.9	90.3	86.2	87.5	85.5	88.7	92.2	71.9	90.7	96.9	98.3	90.77	95.59	98.5	94	85.7	95.59	88.1	90.9
	-4.09091	96.8	74.1	96.3	66.7	73.2	91.9	74.6	86	98.4	97	98.4	90.3	90.3	86.2	89.3	85.5	88.7	92.2	71.9	90.7	96.9	98.3	90.77	94.12	98.5	94	85.7	94.12	84.7	87.3
	-4.00433	96.8	72.4	94.4	60.4	71.4	91.9	73	82.5	96.8	97	98.4	90.3	90.3	86.2	87.5	85.5	88.7	92.2	71.9	89.5	95.3	98.3	89.23	94.12	97	91	85.7	94.12	84.7	87.3
	-3.91775	95.2	70.7	94.4	56.3	69.6	90.3	71.4	82.5	96.8	97	96.8	88.7	91.9	84.5	87.5	85.5	90.6	90.6	71.9	89.5	93.8	96.6	89.23	94.12	97	91	83.9	94.12	84.7	85.5
	-3.83117	95.2	67.2	94.4	52.1	66.1	88.7	69.8	80.7	96.8	97	95.2	88.7	91.9	84.5	87.5	83.9	90.6	90.6	70.2	88.4	90.6	96.6	89.23	95.59	95.5	88.1	83.9	95.59	84.7	83.6
	-3.74459	93.7	65.5	92.6	50	62.5	88.7	68.3	78.9	95.2	97	91.9	87.1	91.9	82.8	87.5	83.9	88.7	90.6	68.4	87.2	90.6	96.6	89.23	95.59	95.5	86.6	82.1	95.59	83.1	83.6
	-3.65801	93.7	63.8	92.6	45.8	60.7	87.1	66.7	77.2	95.2	95.5	90.3	85.5	91.9	82.8	85.7	83.9	88.7	89.1	68.4	86	90.6	94.8	89.23	95.59	94	83.6	80.4	95.59	81.4	81.8
	-3.57143	93.7	60.3	90.7	41.7	57.1	87.1	63.5	75.4	95.2	95.5	88.7	85.5	91.9	81	85.7	85.5	88.7	89.1	66.7	84.9	89.1	94.8	89.23	95.59	92.5	85.1	80.4	95.59	79.7	80
	-3.48485	92.1	58.6	88.9	39.6	53.6	85.5	61.9	73.7	95.2	95.5	87.1	85.5	91.9	81	85.7	85.5	86.8	87.5	64.9	83.7	89.1	94.8	87.69	94.12	92.5	82.1	78.6	94.12	79.7	80
	-3.39827	92.1	56.9	88.9	39.6	50	85.5	60.3	71.9	95.2	94	88.7	85.5	91.9	79.3	83.9	85.5	84.9	87.5	63.2	82.6	89.1	94.8	87.69	94.12	91	79.1	76.8	94.12	79.7	76.4
	-3.31169	92.1	55.2	87	37.5	48.2	83.9	58.7	70.2	95.2	94	90.3	83.9	90.3	77.6	83.9	85.5	84.9	85.9	61.4	81.4	87.5	94.8	87.69	94.12	91	77.6	75	94.12	78	76.4
	-3.22511	90.5	53.4	87	35.4	42.9	83.9	57.1	68.4	95.2	92.5	88.7	83.9	88.7	75.9	83.9	85.5	84.9	84.4	59.6	80.2	89.1	93.1	86.15	92.65	91	77.6	73.2	92.65	76.3	74.5
	-3.13853	90.5	51.7	87	35.4	41.1	82.3	55.6	66.7	95.2	92.5	90.3	83.9	87.1	74.1	83.9	83.9	83	84.4	57.9	77.9	89.1	93.1	86.15	92.65	89.6	74.6	71.4	92.65	72.9	72.7
	-3.05195	88.9	50	85.2	33.3	37.5	80.6	54	63.2	95.2	91	90.3	82.3	87.1	74.1	82.1	83.9	83	82.8	56.1	76.7	87.5	93.1	86.15	91.18	89.6	74.6	69.6	91.18	71.2	72.7
	-2.96537	88.9	50	85.2	33.3	35.7	79	52.4	61.4	93.7	91	88.7	82.3	83.9	72.4	82.1	83.9	81.1	81.3	54.4	75.6	87.5	91.4	86.15	91.18	89.6	73.1	66.1	91.18	71.2	69.1
	-2.87879	88.9	48.3	85.2	33.3	32.1	77.4	50.8	59.6	93.7	91	88.7	80.6	82.3	70.7	80.4	82.3	79.2	81.3	52.6	73.3	87.5	91.4	84.62	89.71	89.6	71.6	64.3	89.71	69.5	69.1
	-2.79221	87.3	46.6	83.3	31.3	30.4	75.8	47.6	57.9	92.1	91	85.5	79	80.6	69	80.4	82.3	79.2	79.7	50.9	72.1	85.9	89.7	84.62	88.24	89.6	70.1	62.5	88.24	66.1	67.3
	-2.70563	87.3	44.8	83.3	31.3	28.6	72.6	46	56.1	92.1	91	83.9	79	80.6	67.2	78.6	82.3	75.5	78.1	50.9	70.9	85.9	87.9	83.08	88.24	88.1	68.7	58.9	88.24	64.4	65.5
	-2.61905	87.3	44.8	81.5	31.3	26.8	71	44.4	54.4	90.5	89.6	82.3	77.4	77.4	65.5	78.6	80.6	73.6	76.6	49.1	68.6	84.4	87.9	81.54	86.76	88.1	68.7	57.1	86.76	62.7	65.5
	-2.53247	85.7	44.8	81.5	33.3	26.8	69.4	42.9	50.9	88.9	89.6	79	75.8	75.8	63.8	76.8	80.6	73.6	75	47.4	67.4	82.8	86.2	80	86.76	86.6	67.2	55.4	86.76	61	63.6
	-2.44589	84.1	43.1	79.6	33.3	26.8	66.1	41.3	49.1	88.9	89.6	75.8	74.2	74.2	62.1	76.8	79	71.7	71.9	45.6	66.3	81.3	84.5	78.46	85.29	86.6	67.2	51.8	85.29	59.3	63.6
	-2.3593	82.5	43.1	79.6	33.3	26.8	64.5	39.7	47.4	87.3	88.1	72.6	72.6	74.2	60.3	75	77.4	69.8	68.8	43.9	64	79.7	84.5	76.92	85.29	85.1	65.7	50	85.29	55.9	60
	-2.27273	81	43.1	77.8	33.3	26.8	61.3	38.1	45.6	85.7	88.1	71	71	72.6	58.6	73.2	75.8	67.9	67.2	42.1	62.8	78.1	82.8	75.38	83.82	83.6	64.2	48.2	83.82	52.5	60
	-2.18615	79.4	43.1	75.9	35.4	26.8	59.7	38.1	43.9	84.1	86.6	67.7	69.4	71	56.9	73.2	74.2	67.9	64.1	40.4	61.6	76.6	81	75.38	82.35	82.1	64.2	44.6	82.35	52.5	58.2
	-2.09957	77.8	43.1	75.9	35.4	26.8	58.1	36.5	43.9	82.5	83.6	64.5	67.7	69.4	53.4	71.4	72.6	66	62.5	38.6	60.5	75	79.3	73.85	82.35	82.1	62.7	42.9	82.35	50.8	58.2
	-2.01299	76.2	43.1	74.1	35.4	26.8	56.5	34.9	42.1	81	82.1	62.9	66.1	66.1	51.7	71.4	67.7	64.2	60.9	36.8	59.3	71.9	79.3	72.31	80.88	80.6	62.7	41.1	80.88	49.2	56.4
	-1.9264	73	43.1	70.4	35.4	26.8	53.2	34.9	40.4	79.4	80.6	59.7	64.5	64.5	50	69.6	64.5	64.2	59.4	35.1	57	71.9	77.6	70.77	77.94	79.1	61.2	39.3	77.94	47.5	54.5
	-1.83983	71.4	43.1	68.5	35.4	26.8	51.6	33.3	38.6	77.8	79.1	54.8	61.3	62.9	48.3	67.9	62.9	62.3	56.3	33.3	57	68.8	75.9	69.23	76.47	77.6	61.2	37.5	76.47	44.1	54.5
	-1.75324	68.3	43.1	66.7	35.4	26.8	50	33.3	36.8	76.2	77.6	53.2	59.7	61.3	46.6	66.1	58.1	60.4	54.7	33.3	55.8	68.8	74.1	67.69	73.53	76.1	59.7	37.5	73.53	40.7	52.7
	-1.66667	66.7	43.1	63	35.4	26.8	50	31.7	36.8	74.6	76.1	51.6	56.5	59.7	44.8	66.1	54.8	60.4	53.1	31.6	55.8	67.2	72.4	66.15	72.06	74.6	59.7	35.7	72.06	42.4	50.9
	-1.58008	63.5	43.1	61.1	35.4	26.8	48.4	31.7	36.8	73	73.1	46.8	53.2	56.5	44.8	64.3	53.2	58.5	51.6	29.8	54.7	64.1	70.7	63.08	69.12	73.1	59.7	35.7	69.12	40.7	50.9
	-1.49351	61.9	43.1	59.3	35.4	26.8	48.4	31.7	35.1	69.8	71.6	45.2	51.6	54.8	43.1	62.5	51.6	58.5	50	28.1	54.7	62.5	70.7	61.54	67.65	71.6	58.2	33.9	67.65	39	50.9
	-1.40692	60.3	43.1	57.4	35.4	26.8	46.8	31.7	35.1	68.3	68.7	43.5	46.8	53.2	41.4	62.5	48.4	56.6	48.4	26.3	54.7	59.4	69	60	66.18	70.1	58.2	32.1	66.18	37.3	49.1
	-1.32035	57.1	41.4	55.6	35.4	26.8	46.8	30.2	35.1	65.1	67.2	43.5	45.2	51.6	41.4	60.7	46.8	54.7	46.9	26.3	54.7	57.8	65.5	56.92	64.71	68.7	56.7	32.1	64.71	35.6	47.3
	-1.23377	55.6	41.4	51.9	35.4	26.8	46.8	30.2	35.1	63.5	64.2	40.3	43.5	50	39.7	58.9	45.2	54.7	45.3	26.3	53.5	56.3	65.5	55.38	61.76	67.2	56.7	32.1	61.76	35.6	47.3
	-1.14718	54	41.4	51.9	35.4	26.8	46.8	30.2	35.1	61.9	58.2	40.3	41.9	48.4	39.7	58.9	43.5	54.7	43.8	26.3	53.5	54.7	63.8	53.85	60.29	65.7	56.7	32.1	60.29	35.6	47.3
	-1.0606	54	41.4	48.1	33.3	26.8	45.2	30.2	35.1	58.7	55.2	38.7	40.3	45.2	37.9	57.1	40.3	52.8	42.2	26.3	53.5	51.6	62.1	50.77	58.82	64.2	55.2	32.1	58.82	33.9	45.5
	-0.974024	52.4	41.4	46.3	33.3	26.8	45.2	30.2	33.3	57.1	52.2	37.1	38.7	43.5	37.9	55.4	40.3	52.8	42.2	26.3	53.5	51.6	60.3	49.23	57.35	62.7	55.2	32.1	57.35	32.2	47.3
	-0.887444	50.8	41.4	44.4	33.3	26.8	45.2	30.2	35.1	55.6	49.3	35.5	38.7	41.9	37.9	55.4	38.7	50.9	40.6	26.3	53.5	50	58.6	47.69	55.88	61.2	53.7	30.4	55.88	30.5	45.5
	-0.800864	49.2	41.4	42.6	31.3	26.8	45.2	30.2	35.1	54	46.3	33.9	37.1	40.3	37.9	55.4	37.1	50.9	40.6	26.3	52.3	48.4	56.9	47.69	52.94	61.2	53.7	30.4	52.94	30.5	45.5
	-0.714284	49.2	43.1	40.7	31.3	26.8	45.2	30.2	35.1	52.4	44.8	30.6	35.5	38.7	36.2	53.6	37.1	50.9	40.6	26.3	52.3	48.4	55.2	46.15	51.47	59.7	53.7	30.4	51.47	32.2	45.5
	-0.627704	47.6	41.4	38.9	31.3	26.8	45.2	30.2	33.3	52.4	41.8	30.6	35.5	37.1	36.2	53.6	35.5	50.9	40.6	26.3	52.3	46.9	55.2	46.15	50	55.2	53.7	30.4	50	32.2	43.6
	-0.541123	47.6	41.4	37	31.3	26.8	45.2	30.2	35.1	50.8	38.8	29	35.5	35.5	36.2	53.6	33.9	50.9	40.6	26.3	52.3	46.9	53.4	44.62	48.53	53.7	52.2	30.4	48.53	30.5	45.5
	-0.454544	47.6	43.1	35.2	31.3	26.8	45.2	30.2	33.3	50.8	37.3	27.4	33.9	33.9	36.2	51.8	33.9	49.1	40.6	26.3	52.3	43.8	51.7	44.62	47.06	50.7	52.2	30.4	47.06	28.8	43.6
	-0.367964	46	41.4	33.3	31.3	26.8	45.2	30.2	33.3	49.2	35.8	25.8	33.9	33.9	36.2	51.8	33.9	50.9	40.6	26.3	52.3	43.8	50	44.62	47.06	49.3	53.7	30.4	47.06	27.1	45.5
	-0.281384	46	41.4	33.3	31.3	26.8	45.2	28.6	33.3	49.2	32.8	24.2	33.9	33.9	34.5	51.8	33.9	49.1	40.6	26.3	52.3	42.2	48.3	44.62	45.59	47.8	52.2	30.4	45.59	28.8	43.6
	-0.194803	46	41.4	33.3	31.3	26.8	45.2	28.6	33.3	49.2	32.8	24.2	33.9	32.3	34.5	51.8	33.9	49.1	40.6	26.3	52.3	42.2	46.6	44.62	44.12	47.8	52.2	30.4	44.12	28.8	43.6
	-0.108223	46	41.4	31.5	31.3	26.8	45.2	28.6	33.3	49.2	31.3	24.2	33.9	32.3	34.5	51.8	33.9	49.1	39.1	26.3	52.3	43.8	44.8	44.62	44.12	46.3	52.2	30.4	44.12	28.8	45.5
	-0.0216427	46	41.4	31.5	31.3	26.8	45.2	28.6	33.3	49.2	29.9	24.2	33.9	30.6	34.5	51.8	33.9	49.1	40.6	26.3	52.3	42.2	43.1	44.62	44.12	44.8	52.2	30.4	44.12	27.1	43.6
	0.0649366	46	41.4	31.5	31.3	26.8	45.2	28.6	33.3	47.6	29.9	24.2	33.9	30.6	34.5	51.8	33.9	49.1	39.1	26.3	52.3	42.2	43.1	44.62	42.65	44.8	52.2	30.4	42.65	25.4	43.6
	0.151517	46	41.4	27.8	31.3	26.8	43.5	28.6	33.3	49.2	28.4	24.2	33.9	30.6	34.5	51.8	33.9	49.1	39.1	26.3	52.3	42.2	43.1	44.62	42.65	43.3	52.2	30.4	42.65	25.4	45.5
	0.238097	46	41.4	29.6	31.3	26.8	43.5	28.6	33.3	49.2	26.9	24.2	33.9	30.6	34.5	51.8	33.9	49.1	39.1	26.3	52.3	42.2	41.4	44.62	42.65	41.8	52.2	30.4	42.65	28.8	43.6
	0.324678	46	43.1	29.6	31.3	26.8	43.5	28.6	33.3	49.2	26.9	24.2	33.9	30.6	34.5	51.8	33.9	49.1	39.1	26.3	52.3	42.2	39.7	44.62	42.65	41.8	52.2	30.4	42.65	27.1	47.3
	0.411258	46	43.1	29.6	31.3	26.8	45.2	28.6	33.3	47.6	26.9	24.2	33.9	30.6	34.5	51.8	32.3	49.1	39.1	26.3	52.3	42.2	37.9	44.62	42.65	41.8	50.7	30.4	42.65	27.1	45.5
	0.497837	46	41.4	29.6	31.3	26.8	45.2	28.6	33.3	47.6	26.9	24.2	33.9	30.6	34.5	51.8	33.9	49.1	39.1	26.3	52.3	42.2	37.9	44.62	42.65	41.8	50.7	30.4	42.65	25.4	43.6
	0.584417	46	41.4	29.6	31.3	26.8	45.2	28.6	33.3	47.6	26.9	24.2	33.9	30.6	34.5	51.8	33.9	49.1	39.1	26.3	52.3	42.2	37.9	44.62	42.65	40.3	50.7	30.4	42.65	25.4	45.5
	0.670998	46	41.4	27.8	31.3	26.8	45.2	28.6	33.3	47.6	26.9	24.2	33.9	30.6	34.5	51.8	33.9	49.1	39.1	26.3	52.3	42.2	37.9	44.62	42.65	40.3	52.2	30.4	42.65	27.1	45.5
	0.757578	46	41.4	27.8	31.3	26.8	45.2	28.6	33.3	49.2	26.9	24.2	33.9	30.6	34.5	51.8	33.9	49.1	39.1	26.3	52.3	42.2	37.9	44.62	42.65	40.3	52.2	35.7	42.65	27.1	43.6
	0.844158	46	43.1	29.6	31.3	26.8	45.2	28.6	33.3	47.6	25.4	24.2	33.9	29	34.5	51.8	33.9	49.1	39.1	26.3	52.3	42.2	37.9	44.62	42.65	49.3	52.2	32.1	42.65	27.1	43.6
	0.930739	46	43.1	27.8	31.3	26.8	45.2	28.6	33.3	47.6	26.9	24.2	33.9	30.6	34.5	51.8	33.9	49.1	39.1	26.3	52.3	42.2	37.9	44.62	42.65	50.7	52.2	32.1	42.65	25.4	43.6
	1.01732	46	43.1	29.6	31.3	26.8	41.9	28.6	33.3	49.2	26.9	24.2	33.9	30.6	34.5	51.8	33.9	49.1	39.1	26.3	52.3	42.2	37.9	44.62	42.65	49.3	52.2	30.4	42.65	25.4	43.6
	1.1039	46	43.1	29.6	31.3	26.8	43.5	27	33.3	49.2	26.9	24.2	33.9	30.6	34.5	51.8	33.9	49.1	39.1	26.3	52.3	42.2	37.9	44.62	42.65	52.2	52.2	30.4	42.65	25.4	43.6
	1.19048	46	43.1	29.6	31.3	26.8	43.5	27	33.3	46	26.9	24.2	33.9	30.6	34.5	51.8	33.9	49.1	39.1	26.3	52.3	42.2	37.9	44.62	42.65	50.7	52.2	28.6	42.65	27.1	43.6
	1.27706	46	43.1	29.6	31.3	26.8	45.2	27	33.3	47.6	26.9	24.2	33.9	30.6	34.5	51.8	32.3	49.1	40.6	26.3	52.3	40.6	37.9	44.62	42.65	50.7	52.2	30.4	42.65	27.1	41.8
	1.36364	46	43.1	29.6	31.3	26.8	43.5	28.6	33.3	47.6	26.9	24.2	33.9	30.6	32.8	51.8	33.9	50.9	42.2	26.3	52.3	42.2	37.9	44.62	42.65	44.8	52.2	30.4	42.65	25.4	41.8
	1.45022	46	43.1	29.6	31.3	26.8	43.5	28.6	33.3	47.6	26.9	24.2	32.3	30.6	34.5	51.8	32.3	49.1	43.8	26.3	52.3	40.6	37.9	44.62	42.65	43.3	52.2	30.4	42.65	25.4	43.6
	1.5368	46	43.1	29.6	31.3	26.8	43.5	28.6	33.3	47.6	26.9	24.2	33.9	30.6	32.8	51.8	32.3	49.1	43.8	26.3	52.3	42.2	37.9	44.62	42.65	43.3	52.2	30.4	42.65	27.1	43.6
	1.62338	46	43.1	29.6	31.3	26.8	45.2	28.6	33.3	47.6	26.9	24.2	32.3	30.6	34.5	51.8	32.3	49.1	43.8	26.3	52.3	40.6	37.9	44.62	42.65	43.3	52.2	30.4	42.65	27.1	43.6
	1.70996	46	43.1	27.8	31.3	26.8	43.5	28.6	33.3	47.6	26.9	24.2	32.3	30.6	32.8	51.8	32.3	50.9	42.2	26.3	52.3	40.6	37.9	44.62	42.65	43.3	52.2	30.4	42.65	27.1	43.6
	1.79654	46	43.1	29.6	31.3	26.8	43.5	28.6	33.3	47.6	26.9	24.2	32.3	30.6	32.8	51.8	32.3	49.1	43.8	26.3	52.3	42.2	37.9	44.62	42.65	43.3	52.2	30.4	42.65	25.4	43.6
	1.88312	44.4	43.1	29.6	31.3	26.8	43.5	28.6	33.3	47.6	26.9	24.2	33.9	30.6	32.8	51.8	32.3	49.1	43.8	26.3	52.3	42.2	37.9	44.62	42.65	43.3	52.2	30.4	42.65	25.4	45.5
	1.9697	46	43.1	29.6	31.3	26.8	45.2	28.6	33.3	47.6	25.4	24.2	33.9	30.6	32.8	51.8	33.9	49.1	43.8	26.3	52.3	42.2	37.9	44.62	42.65	43.3	52.2	30.4	42.65	25.4	43.6
	2.05628	46	43.1	29.6	31.3	26.8	45.2	28.6	33.3	47.6	26.9	24.2	32.3	30.6	32.8	51.8	32.3	49.1	43.8	26.3	52.3	42.2	37.9	44.62	42.65	43.3	52.2	30.4	42.65	27.1	43.6
	2.14286	46	43.1	29.6	31.3	26.8	45.2	28.6	33.3	47.6	26.9	24.2	33.9	30.6	32.8	51.8	33.9	49.1	43.8	26.3	52.3	42.2	37.9	43.08	42.65	43.3	52.2	30.4	42.65	27.1	43.6
	2.22944	46	43.1	29.6	31.3	26.8	43.5	28.6	31.6	47.6	26.9	24.2	33.9	30.6	32.8	51.8	32.3	50.9	43.8	26.3	52.3	42.2	37.9	43.08	42.65	43.3	52.2	30.4	42.65	25.4	43.6
	2.31602	44.4	43.1	29.6	31.3	26.8	43.5	28.6	33.3	47.6	26.9	24.2	33.9	30.6	32.8	53.6	33.9	49.1	43.8	26.3	51.2	42.2	37.9	43.08	42.65	43.3	52.2	30.4	42.65	25.4	43.6
	2.4026	46	43.1	29.6	31.3	26.8	45.2	28.6	33.3	47.6	25.4	24.2	32.3	30.6	32.8	51.8	32.3	50.9	43.8	26.3	52.3	42.2	37.9	43.08	42.65	43.3	52.2	30.4	42.65	25.4	43.6
	2.48918	46	43.1	29.6	31.3	26.8	43.5	28.6	33.3	47.6	26.9	24.2	33.9	30.6	32.8	51.8	32.3	49.1	43.8	26.3	52.3	42.2	37.9	43.08	42.65	43.3	52.2	30.4	42.65	27.1	43.6
	2.57576	44.4	43.1	29.6	31.3	26.8	43.5	28.6	33.3	47.6	26.9	24.2	37.1	30.6	32.8	51.8	32.3	49.1	43.8	26.3	52.3	42.2	37.9	43.08	42.65	43.3	52.2	30.4	42.65	25.4	43.6
	2.66234	46	43.1	29.6	31.3	26.8	45.2	28.6	33.3	47.6	26.9	24.2	35.5	30.6	32.8	51.8	32.3	50.9	43.8	26.3	52.3	42.2	37.9	43.08	41.18	43.3	52.2	30.4	41.18	27.1	43.6
	2.74892	46	43.1	29.6	31.3	26.8	43.5	30.2	33.3	47.6	25.4	24.2	33.9	30.6	32.8	51.8	32.3	50.9	43.8	26.3	52.3	42.2	37.9	43.08	42.65	43.3	52.2	30.4	42.65	25.4	43.6
	2.8355	23.800*	43.1	29.6	31.3	26.8	43.5	28.6	33.3	47.6	26.9	24.2	35.5	30.6	32.8	51.8	32.3	50.9	43.8	26.3	52.3	43.8	37.9	43.08	42.65	43.3	52.2	30.4	42.65	25.4	43.6
	2.92208	23.800*	41.4	29.6	31.3	26.8	43.5	28.6	33.3	47.6	26.9	24.2	35.5	30.6	32.8	51.8	32.3	49.1	43.8	26.3	52.3	45.3	37.9	43.08	42.65	43.3	52.2	32.1	42.65	25.4	43.6
	3.00866	0.000*	43.1	29.6	31.3	26.8	43.5	28.6	33.3	47.6	25.4	24.2	37.1	30.6	32.8	51.8	33.9	49.1	43.8	26.3	52.3	45.3	37.9	43.08	42.65	43.3	52.2	32.1	42.65	28.8	43.6
	3.09524	41.3	43.1	29.6	31.3	26.8	43.5	28.6	33.3	47.6	25.4	24.2	37.1	30.6	32.8	51.8	32.3	50.9	43.8	26.3	51.2	46.9	37.9	44.62	42.65	43.3	52.2	33.9	42.65	27.1	45.5
	3.18182	41.3	43.1	29.6	31.3	26.8	43.5	28.6	33.3	47.6	26.9	24.2	38.7	30.6	32.8	51.8	32.3	49.1	43.8	26.3	51.2	46.9	37.9	44.62	42.65	41.8	52.2	33.9	42.65	27.1	45.5
	3.2684	42.9	43.1	29.6	31.3	26.8	41.9	28.6	33.3	47.6	26.9	24.2	38.7	30.6	34.5	51.8	32.3	49.1	43.8	26.3	52.3	46.9	37.9	44.62	42.65	43.3	52.2	32.1	42.65	28.8	45.5
	3.35498	47.6	43.1	29.6	31.3	26.8	43.5	28.6	33.3	47.6	26.9	24.2	40.3	30.6	32.8	51.8	40.3	50.9	43.8	26.3	51.2	45.3	37.9	44.62	44.12	43.3	50.7	32.1	44.12	30.5	45.5
	3.44156	49.2	43.1	29.6	31.3	26.8	43.5	28.6	33.3	47.6	25.4	24.2	40.3	30.6	32.8	51.8	33.9	50.9	43.8	26.3	51.2	45.3	39.7	44.62	45.59	46.3	55.2	32.1	45.59	30.5	47.3
	3.52814	44.4	43.1	29.6	31.3	26.8	43.5	28.6	33.3	47.6	25.4	24.2	40.3	30.6	32.8	50	33.9	50.9	43.8	26.3	51.2	48.4	43.1	44.62	45.59	47.8	55.2	33.9	45.59	30.5	50.9
	3.61472	44.4	43.1	29.6	31.3	26.8	43.5	28.6	33.3	47.6	26.9	25.8	41.9	32.3	32.8	50	33.9	50.9	43.8	26.3	51.2	50	44.8	44.62	45.59	47.8	55.2	33.9	45.59	28.8	50.9
	3.7013	44.4	43.1	29.6	31.3	26.8	43.5	28.6	33.3	47.6	26.9	25.8	41.9	32.3	31	50	33.9	50.9	43.8	26.3	52.3	53.1	44.8	44.62	45.59	47.8	55.2	42.9	45.59	28.8	45.5
	3.78788	46	43.1	27.8	31.3	26.8	43.5	28.6	38.6	47.6	26.9	25.8	43.5	33.9	31	50	33.9	52.8	45.3	26.3	53.5	54.7	41.4	44.62	47.06	44.8	56.7	42.9	47.06	28.8	49.1
	3.87446	44.4	43.1	31.5	31.3	26.8	43.5	28.6	33.3	47.6	25.4	27.4	43.5	33.9	31	51.8	33.9	54.7	46.9	26.3	54.7	57.8	41.4	44.62	47.06	40.3	55.2	46.4	47.06	32.2	43.6
	3.96104	44.4	43.1	29.6	31.3	26.8	41.9	28.6	33.3	47.6	26.9	27.4	43.5	33.9	32.8	51.8	33.9	52.8	50	26.3	57	59.4	43.1	49.23	47.06	37.3	55.2	46.4	47.06	30.5	45.5
	4.04762	44.4	43.1	29.6	31.3	26.8	43.5	28.6	33.3	47.6	26.9	27.4	43.5	35.5	32.8	51.8	33.9	52.8	51.6	26.3	58.1	60.9	44.8	50.77	47.06	40.3	53.7	44.6	47.06	28.8	50.9
	4.1342	44.4	43.1	27.8	31.3	26.8	43.5	28.6	33.3	49.2	26.9	27.4	43.5	35.5	36.2	51.8	33.9	52.8	57.8	26.3	59.3	60.9	46.6	50.77	48.53	46.3	56.7	44.6	48.53	28.8	56.4
	4.22078	47.6	43.1	29.6	31.3	26.8	43.5	28.6	31.6	49.2	26.9	27.4	45.2	35.5	37.9	51.8	35.5	56.6	60.9	26.3	60.5	64.1	46.6	53.85	48.53	46.3	56.7	42.9	48.53	27.1	63.6
	4.30736	44.4	43.1	27.8	31.3	26.8	43.5	28.6	31.6	47.6	26.9	27.4	45.2	33.9	41.4	51.8	33.9	58.5	65.6	26.3	70.9	65.6	46.6	55.38	48.53	52.2	55.2	44.6	48.53	28.8	67.3
	4.39394	44.4	43.1	27.8	31.3	26.8	43.5	28.6	33.3	47.6	26.9	30.6	45.2	35.5	50	51.8	35.5	58.5	73.4	26.3	82.6	68.8	46.6	52.31	51.47	52.2	56.7	46.4	51.47	27.1	72.7
	4.48052	44.4	43.1	29.6	31.3	26.8	43.5	28.6	31.6	47.6	26.9	29	45.2	35.5	63.8	51.8	35.5	60.4	79.7	26.3	88.4	70.3	46.6	53.85	52.94	55.2	55.2	50	52.94	25.4	80
	4.5671	46	43.1	29.6	31.3	26.8	43.5	28.6	31.6	47.6	26.9	30.6	46.8	37.1	81	51.8	35.5	64.2	87.5	26.3	94.2	73.4	46.6	55.38	52.94	53.7	56.7	53.6	52.94	25.4	81.8
	4.65368	46	43.1	27.8	31.3	26.8	45.2	28.6	33.3	49.2	26.9	30.6	46.8	37.1	96.6	51.8	37.1	67.9	92.2	26.3	97.7	75	46.6	58.46	54.41	50.7	52.2	57.1	54.41	25.4	83.6
	4.74026	44.4	43.1	27.8	31.3	26.8	45.2	28.6	33.3	47.6	26.9	30.6	46.8	38.7	103.4	51.8	37.1	69.8	96.9	26.3	97.7	78.1	43.1	61.54	57.35	44.8	52.2	60.7	57.35	27.1	87.3
	4.82684	46	41.4	27.8	31.3	26.8	45.2	28.6	33.3	49.2	26.9	30.6	46.8	38.7	105.2	53.6	38.7	69.8	100	26.3	98.8	81.3	43.1	66.15	58.82	43.3	52.2	64.3	58.82	30.5	90.9
	4.91342	44.4	43.1	27.8	31.3	26.8	45.2	28.6	31.6	49.2	26.9	32.3	48.4	37.1	103.4	53.6	40.3	71.7	103.1	26.3	98.8	87.5	46.6	76.92	60.29	49.3	52.2	67.9	60.29	28.8	92.7
	5	44.4	41.4	29.6	31.3	26.8	45.2	28.6	33.3	49.2	26.9	32.3	48.4	37.1	101.7	53.6	41.9	75.5	104.7	26.3	98.8	92.2	50	84.62	61.76	50.7	53.7	69.6	61.76	30.5	90.9
	5.08658	44.4	43.1	29.6	31.3	26.8	45.2	28.6	33.3	49.2	26.9	33.9	48.4	38.7	100	53.6	43.5	77.4	103.1	26.3	98.8	96.9	55.2	89.23	63.24	50.7	55.2	73.2	63.24	27.1	92.7
	5.17316	44.4	43.1	27.8	31.3	26.8	45.2	30.2	33.3	49.2	26.9	32.3	46.8	38.7	96.6	53.6	45.2	81.1	101.6	26.3	97.7	100	58.6	95.38	66.18	52.2	56.7	76.8	66.18	27.1	90.9
	5.25974	44.4	43.1	29.6	31.3	26.8	45.2	30.2	33.3	49.2	26.9	30.6	45.2	38.7	100	53.6	46.8	84.9	100	26.3	97.7	100	63.8	101.54	67.65	53.7	58.2	78.6	67.65	25.4	90.9
	5.34632	44.4	43.1	29.6	31.3	26.8	45.2	30.2	33.3	49.2	26.9	30.6	45.2	38.7	100	53.6	48.4	88.7	98.4	26.3	96.5	96.9	67.2	107.69	69.12	55.2	58.2	80.4	69.12	28.8	89.1
	5.4329	44.4	43.1	29.6	31.3	26.8	45.2	30.2	33.3	49.2	26.9	30.6	45.2	40.3	101.7	53.6	50	90.6	96.9	26.3	96.5	95.3	70.7	110.77	70.59	56.7	59.7	82.1	70.59	30.5	89.1
	5.51948	44.4	43.1	29.6	31.3	26.8	45.2	30.2	33.3	49.2	28.4	30.6	45.2	40.3	101.7	53.6	53.2	92.5	95.3	26.3	96.5	93.8	75.9	112.31	72.06	58.2	61.2	85.7	72.06	33.9	89.1
	5.60606	44.4	43.1	29.6	31.3	26.8	45.2	30.2	33.3	47.6	28.4	32.3	45.2	40.3	105.2	53.6	54.8	94.3	93.8	26.3	95.3	92.2	81	112.31	73.53	59.7	62.7	85.7	73.53	33.9	87.3
	5.69264	44.4	43.1	29.6	31.3	26.8	45.2	30.2	33.3	47.6	26.9	32.3	46.8	40.3	103.4	53.6	56.5	96.2	93.8	26.3	95.3	90.6	86.2	113.85	76.47	59.7	64.2	87.5	76.47	35.6	87.3
	5.77922	44.4	43.1	29.6	31.3	26.8	46.8	30.2	33.3	47.6	26.9	32.3	46.8	40.3	101.7	53.6	61.3	100	93.8	26.3	94.2	92.2	89.7	113.85	76.47	58.2	64.2	89.3	76.47	37.3	85.5
	5.8658	44.4	44.8	29.6	31.3	26.8	45.2	28.6	33.3	47.6	26.9	33.9	46.8	41.9	100	53.6	64.5	100	93.8	26.3	94.2	92.2	94.8	110.77	79.41	58.2	64.2	91.1	79.41	39	85.5
	5.95238	44.4	43.1	29.6	31.3	26.8	45.2	28.6	33.3	49.2	26.9	33.9	46.8	43.5	100	53.6	69.4	100	93.8	28.1	95.3	93.8	96.6	109.23	79.41	56.7	65.7	91.1	79.41	42.4	85.5
	6.03896	44.4	43.1	29.6	31.3	26.8	45.2	28.6	33.3	49.2	26.9	33.9	46.8	45.2	101.7	53.6	75.8	100	93.8	28.1	95.3	95.3	100	109.23	80.88	55.2	65.7	92.9	80.88	44.1	85.5
	6.12554	44.4	43.1	29.6	31.3	26.8	43.5	28.6	33.3	49.2	26.9	33.9	46.8	46.8	101.7	53.6	90.3	101.9	92.2	28.1	95.3	96.9	101.7	106.15	80.88	55.2	65.7	92.9	80.88	45.8	85.5
	6.21212	44.4	43.1	29.6	31.3	26.8	43.5	28.6	33.3	49.2	26.9	33.9	46.8	48.4	105.2	53.6	96.8	101.9	90.6	28.1	95.3	98.4	101.7	104.62	82.35	53.7	65.7	92.9	82.35	49.2	85.5
	6.2987	44.4	41.4	29.6	31.3	26.8	43.5	28.6	33.3	49.2	26.9	33.9	46.8	50	106.9	53.6	103.2	101.9	89.1	29.8	96.5	100	101.7	103.08	82.35	55.2	67.2	92.9	82.35	49.2	85.5
	6.38528	44.4	43.1	29.6	31.3	26.8	43.5	28.6	33.3	49.2	26.9	32.3	46.8	51.6	108.6	53.6	108.1	103.8	89.1	31.6	97.7	101.6	101.7	101.54	82.35	55.2	67.2	92.9	82.35	49.2	85.5
	6.47187	44.4	41.4	29.6	31.3	26.8	41.9	28.6	33.3	49.2	26.9	32.3	48.4	51.6	112.1	53.6	108.1	103.8	89.1	31.6	96.5	103.1	101.7	100	82.35	61.2	67.2	92.9	82.35	52.5	85.5
	6.55844	44.4	41.4	27.8	31.3	26.8	41.9	28.6	33.3	50.8	26.9	32.3	48.4	54.8	115.5	53.6	108.1	103.8	89.1	31.6	96.5	104.7	101.7	98.46	82.35	67.2	67.2	92.9	82.35	52.5	85.5
	6.64503	44.4	41.4	27.8	31.3	26.8	40.3	28.6	33.3	49.2	26.9	33.9	48.4	54.8	117.2	53.6	108.1	103.8	87.5	31.6	95.3	106.3	100	98.46	82.35	76.1	65.7	92.9	82.35	54.2	87.3
	6.7316	44.4	41.4	27.8	31.3	26.8	40.3	28.6	33.3	49.2	26.9	33.9	48.4	58.1	117.2	53.6	108.1	105.7	87.5	33.3	95.3	107.8	100	100	82.35	83.6	64.2	92.9	82.35	54.2	87.3
	6.81818	44.4	39.7	27.8	31.3	26.8	38.7	27	33.3	49.2	26.9	33.9	48.4	59.7	117.2	53.6	106.5	105.7	87.5	33.3	95.3	109.4	98.3	98.46	82.35	88.1	64.2	94.6	82.35	54.2	87.3
	6.90476	44.4	39.7	27.8	31.3	26.8	38.7	27	33.3	47.6	26.9	35.5	48.4	61.3	117.2	53.6	106.5	105.7	87.5	33.3	95.3	109.4	96.6	98.46	82.35	92.5	64.2	94.6	82.35	55.9	87.3
	6.99134	46	39.7	27.8	31.3	26.8	38.7	27	29.8	47.6	26.9	33.9	50	64.5	117.2	53.6	104.8	105.7	87.5	33.3	94.2	110.9	94.8	96.92	80.88	94	65.7	94.6	80.88	57.6	89.1
	7.07792	44.4	37.9	27.8	31.3	26.8	35.5	27	29.8	47.6	26.9	35.5	50	67.7	117.2	53.6	103.2	105.7	89.1	35.1	94.2	109.4	91.4	103.08	80.88	95.5	65.7	94.6	80.88	59.3	89.1
	7.16451	46	37.9	27.8	31.3	26.8	35.5	25.4	29.8	47.6	26.9	33.9	50	69.4	117.2	53.6	103.2	105.7	89.1	35.1	94.2	110.9	89.7	106.15	82.35	95.5	67.2	94.6	82.35	59.3	89.1
	7.25108	46	37.9	27.8	31.3	26.8	33.9	25.4	28.1	47.6	26.9	33.9	50	72.6	115.5	53.6	101.6	105.7	90.6	35.1	94.2	110.9	86.2	106.15	82.35	95.5	67.2	94.6	82.35	59.3	89.1
	7.33767	46	36.2	27.8	31.3	26.8	33.9	25.4	28.1	46	26.9	33.9	50	75.8	113.8	53.6	101.6	105.7	90.6	35.1	94.2	110.9	84.5	106.15	82.35	94	67.2	96.4	82.35	61	90.9
	7.42425	46	36.2	27.8	31.3	26.8	33.9	25.4	28.1	46	26.9	33.9	51.6	79	113.8	53.6	100	105.7	92.2	35.1	94.2	110.9	82.8	103.08	82.35	94	67.2	96.4	82.35	62.7	90.9
	7.51083	46	36.2	27.8	31.3	26.8	32.3	25.4	28.1	46	26.9	35.5	51.6	83.9	113.8	53.6	100	105.7	92.2	35.1	94.2	110.9	82.8	98.46	82.35	92.5	65.7	96.4	82.35	62.7	92.7
	7.59741	46	36.2	27.8	31.3	26.8	32.3	25.4	29.8	46	26.9	35.5	51.6	87.1	112.1	53.6	100	105.7	92.2	35.1	94.2	110.9	82.8	95.38	80.88	94	65.7	96.4	80.88	61	94.5
	7.68398	46	34.5	27.8	31.3	26.8	30.6	25.4	28.1	44.4	26.9	35.5	51.6	91.9	112.1	53.6	98.4	105.7	92.2	35.1	95.3	110.9	82.8	95.38	80.88	92.5	64.2	98.2	80.88	62.7	94.5
	7.77057	46	34.5	27.8	31.3	26.8	30.6	25.4	28.1	44.4	26.9	35.5	51.6	95.2	110.3	53.6	98.4	105.7	93.8	35.1	95.3	110.9	82.8	96.92	82.35	92.5	64.2	98.2	82.35	62.7	94.5
	7.85715	46	34.5	27.8	31.3	26.8	30.6	25.4	29.8	44.4	25.4	35.5	51.6	98.4	110.3	53.6	98.4	105.7	93.8	35.1	95.3	110.9	81	100	82.35	92.5	64.2	98.2	82.35	62.7	96.4
	7.94373	46	34.5	27.8	31.3	26.8	30.6	25.4	28.1	44.4	25.4	35.5	53.2	103.2	110.3	53.6	98.4	103.8	95.3	35.1	95.3	110.9	81	101.54	82.35	92.5	65.7	98.2	82.35	61	94.5
	8.03031	46	34.5	27.8	31.3	26.8	29	25.4	28.1	42.9	25.4	35.5	53.2	106.5	112.1	53.6	98.4	103.8	95.3	35.1	96.5	109.4	81	100	82.35	92.5	65.7	98.2	82.35	59.3	96.4
	8.11689	46	34.5	27.8	31.3	26.8	29	25.4	28.1	42.9	25.4	35.5	53.2	109.7	112.1	53.6	98.4	103.8	95.3	35.1	96.5	109.4	81	100	82.35	92.5	65.7	98.2	82.35	59.3	96.4
	8.20347	44.4	34.5	27.8	31.3	26.8	29	25.4	28.1	39.7	25.4	35.5	53.2	112.9	113.8	53.6	96.8	103.8	95.3	35.1	95.3	109.4	79.3	96.92	83.82	92.5	65.7	100	83.82	59.3	96.4
	8.29005	44.4	32.8	27.8	31.3	26.8	30.6	25.4	28.1	41.3	25.4	35.5	51.6	116.1	113.8	53.6	96.8	103.8	96.9	35.1	95.3	109.4	79.3	96.92	83.82	92.5	65.7	100	83.82	59.3	98.2
	8.37663	46	32.8	27.8	31.3	26.8	29	25.4	28.1	41.3	25.4	35.5	51.6	117.7	115.5	53.6	95.2	103.8	96.9	35.1	95.3	109.4	81	96.92	85.29	92.5	65.7	100	85.29	57.6	96.4
	8.46321	46	34.5	27.8	31.3	26.8	29	25.4	28.1	41.3	25.4	33.9	51.6	119.4	117.2	53.6	95.2	103.8	98.4	35.1	95.3	109.4	82.8	106.15	85.29	92.5	65.7	100	85.29	57.6	96.4
	8.54979	44.4	32.8	27.8	31.3	26.8	29	25.4	28.1	41.3	25.4	35.5	51.6	121	117.2	53.6	95.2	105.7	100	35.1	95.3	109.4	84.5	107.69	85.29	94	67.2	100	85.29	57.6	98.2
	8.63637	44.4	32.8	27.8	31.3	26.8	29	23.8	28.1	41.3	25.4	35.5	51.6	122.6	117.2	53.6	95.2	103.8	101.6	35.1	95.3	110.9	86.2	107.69	85.29	94	67.2	101.8	85.29	57.6	98.2
	8.72295	44.4	32.8	27.8	31.3	26.8	29	25.4	28.1	41.3	23.9	35.5	51.6	124.2	117.2	53.6	96.8	103.8	101.6	33.3	95.3	110.9	86.2	107.69	86.76	94	67.2	101.8	86.76	55.9	98.2
	8.80953	44.4	32.8	27.8	31.3	26.8	29	23.8	28.1	41.3	23.9	35.5	51.6	124.2	117.2	53.6	98.4	103.8	101.6	33.3	95.3	110.9	86.2	106.15	86.76	94	68.7	101.8	86.76	54.2	98.2
	8.89611	42.9	32.8	27.8	31.3	26.8	29	23.8	28.1	41.3	23.9	35.5	51.6	122.6	115.5	53.6	98.4	103.8	101.6	33.3	96.5	112.5	86.2	106.15	86.76	94	68.7	103.6	86.76	55.9	100
	8.98269	42.9	32.8	27.8	31.3	26.8	29	23.8	26.3	41.3	23.9	37.1	51.6	122.6	113.8	53.6	98.4	103.8	101.6	33.3	96.5	112.5	84.5	104.62	86.76	94	68.7	101.8	86.76	54.2	98.2
	9.06927	42.9	31	27.8	31.3	26.8	27.4	23.8	28.1	41.3	23.9	37.1	51.6	122.6	112.1	53.6	98.4	103.8	101.6	33.3	96.5	112.5	84.5	106.15	86.76	94	68.7	101.8	86.76	55.9	98.2
	9.15585	42.9	31	27.8	31.3	26.8	27.4	23.8	28.1	41.3	23.9	35.5	51.6	121	112.1	53.6	96.8	103.8	100	33.3	96.5	112.5	84.5	107.69	88.24	94	68.7	101.8	88.24	55.9	98.2
	9.24243	42.9	31	27.8	31.3	26.8	29	23.8	28.1	41.3	23.9	37.1	51.6	121	110.3	53.6	96.8	103.8	101.6	31.6	96.5	112.5	86.2	109.23	88.24	94	68.7	101.8	88.24	55.9	98.2
	9.32901	42.9	31	27.8	31.3	26.8	27.4	23.8	29.8	41.3	23.9	35.5	51.6	119.4	110.3	53.6	98.4	103.8	101.6	31.6	96.5	112.5	84.5	109.23	88.24	94	70.1	103.6	88.24	54.2	100
	9.41559	42.9	31	27.8	31.3	26.8	27.4	23.8	28.1	41.3	23.9	35.5	51.6	117.7	108.6	53.6	100	103.8	103.1	31.6	96.5	110.9	86.2	109.23	89.71	95.5	70.1	107.1	89.71	52.5	100
	9.50217	42.9	31	27.8	31.3	26.8	27.4	23.8	28.1	41.3	23.9	35.5	51.6	116.1	110.3	53.6	103.2	103.8	103.1	29.8	96.5	110.9	89.7	107.69	88.24	95.5	70.1	108.9	88.24	52.5	100
	9.58875	42.9	31	27.8	31.3	26.8	27.4	23.8	28.1	41.3	23.9	35.5	51.6	114.5	110.3	53.6	103.2	103.8	104.7	29.8	96.5	110.9	89.7	107.69	89.71	95.5	71.6	108.9	89.71	52.5	101.8
	9.67533	42.9	29.3	27.8	31.3	26.8	27.4	23.8	28.1	41.3	23.9	35.5	50	112.9	112.1	53.6	103.2	103.8	104.7	29.8	96.5	110.9	91.4	106.15	89.71	95.5	73.1	110.7	89.71	55.9	101.8
	9.76191	42.9	31	27.8	31.3	26.8	27.4	23.8	28.1	41.3	23.9	33.9	50	112.9	112.1	53.6	103.2	103.8	104.7	29.8	96.5	110.9	89.7	106.15	89.71	95.5	73.1	110.7	89.71	54.2	101.8
	9.84849	42.9	31	27.8	31.3	26.8	27.4	23.8	28.1	41.3	23.9	33.9	50	108.1	112.1	53.6	100	105.7	104.7	28.1	96.5	110.9	91.4	106.15	89.71	97	73.1	110.7	89.71	54.2	101.8
	9.93507	42.9	31	27.8	31.3	26.8	27.4	23.8	28.1	41.3	23.9	32.3	50	106.5	110.3	53.6	100	105.7	104.7	28.1	96.5	110.9	91.4	107.69	89.71	97	74.6	110.7	89.71	55.9	101.8
	10.0216	41.3	29.3	27.8	31.3	26.8	27.4	23.8	28.1	41.3	23.9	32.3	50	106.5	110.3	53.6	98.4	107.5	103.1	28.1	96.5	110.9	93.1	107.69	89.71	97	74.6	110.7	89.71	57.6	101.8
	10.1082	42.9	31	27.8	31.3	26.8	25.8	23.8	28.1	41.3	23.9	32.3	50	104.8	108.6	53.6	100	107.5	103.1	26.3	96.5	110.9	93.1	107.69	89.71	97	76.1	110.7	89.71	55.9	101.8
	10.1948	41.3	31	27.8	31.3	26.8	27.4	23.8	28.1	41.3	23.9	32.3	50	103.2	106.9	53.6	100	107.5	104.7	26.3	96.5	112.5	94.8	107.69	89.71	97	76.1	110.7	89.71	54.2	101.8
	10.2814	41.3	31	27.8	31.3	26.8	25.8	23.8	28.1	41.3	23.9	30.6	50	101.6	106.9	53.6	101.6	107.5	104.7	26.3	97.7	115.6	94.8	107.69	89.71	97	77.6	110.7	89.71	55.9	103.6
	10.368	42.9	31	27.8	31.3	26.8	25.8	23.8	28.1	41.3	23.9	30.6	50	100	110.3	53.6	103.2	107.5	104.7	26.3	97.7	114.1	96.6	107.69	89.71	98.5	77.6	110.7	89.71	55.9	103.6
	10.4545	41.3	29.3	27.8	31.3	26.8	25.8	23.8	28.1	41.3	23.9	30.6	50	100	112.1	53.6	103.2	107.5	104.7	26.3	97.7	114.1	96.6	107.69	89.71	98.5	77.6	110.7	89.71	55.9	103.6
	10.5411	41.3	29.3	27.8	31.3	26.8	25.8	23.8	28.1	41.3	23.9	30.6	50	101.6	113.8	53.6	103.2	109.4	106.3	26.3	97.7	114.1	98.3	107.69	89.71	98.5	79.1	110.7	89.71	55.9	103.6
	10.6277	41.3	31	27.8	31.3	26.8	25.8	23.8	28.1	41.3	23.9	30.6	50	103.2	113.8	53.6	103.2	109.4	106.3	26.3	97.7	114.1	100	107.69	89.71	98.5	79.1	110.7	89.71	52.5	101.8
	10.7143	41.3	29.3	27.8	31.3	26.8	25.8	23.8	28.1	41.3	23.9	30.6	48.4	103.2	112.1	53.6	101.6	109.4	104.7	26.3	97.7	114.1	100	106.15	91.18	100	79.1	112.5	91.18	52.5	103.6
	10.8009	41.3	29.3	27.8	31.3	26.8	25.8	23.8	28.1	41.3	23.9	30.6	48.4	101.6	112.1	53.6	100	109.4	104.7	26.3	97.7	115.6	101.7	106.15	88.24	100	79.1	112.5	88.24	49.2	103.6
	10.8874	41.3	31	27.8	31.3	26.8	25.8	23.8	28.1	41.3	23.9	30.6	48.4	98.4	112.1	53.6	100	109.4	104.7	26.3	97.7	114.1	101.7	106.15	89.71	100	80.6	112.5	89.71	47.5	103.6
	10.974	41.3	29.3	27.8	31.3	26.8	25.8	23.8	28.1	41.3	23.9	30.6	48.4	96.8	113.8	53.6	98.4	109.4	104.7	26.3	97.7	114.1	101.7	106.15	89.71	100	80.6	112.5	89.71	50.8	103.6
	11.0606	41.3	29.3	27.8	31.3	26.8	25.8	23.8	26.3	41.3	23.9	32.3	48.4	95.2	112.1	53.6	98.4	109.4	104.7	26.3	97.7	114.1	101.7	106.15	89.71	100	80.6	114.3	89.71	47.5	107.3
	11.1472	41.3	29.3	27.8	31.3	26.8	25.8	23.8	28.1	41.3	23.9	32.3	48.4	96.8	112.1	53.6	98.4	109.4	104.7	26.3	98.8	114.1	103.4	106.15	89.71	100	82.1	114.3	89.71	50.8	109.1
	11.2338	41.3	31	27.8	31.3	26.8	24.2	23.8	28.1	41.3	23.9	32.3	48.4	101.6	112.1	53.6	98.4	109.4	106.3	26.3	98.8	114.1	103.4	106.15	89.71	100	82.1	114.3	89.71	52.5	110.9
	11.3203	41.3	29.3	27.8	31.3	26.8	25.8	23.8	28.1	41.3	23.9	32.3	48.4	101.6	112.1	53.6	100	109.4	106.3	26.3	98.8	114.1	105.2	106.15	91.18	101.5	83.6	114.3	91.18	52.5	110.9
	11.4069	41.3	31	27.8	31.3	26.8	25.8	23.8	26.3	41.3	23.9	32.3	48.4	100	113.8	53.6	101.6	109.4	107.8	26.3	98.8	114.1	106.9	104.62	91.18	101.5	83.6	114.3	91.18	52.5	112.7
	11.4935	41.3	29.3	27.8	31.3	26.8	25.8	23.8	28.1	41.3	23.9	32.3	48.4	98.4	115.5	53.6	101.6	109.4	107.8	26.3	100	114.1	106.9	104.62	91.18	101.5	83.6	114.3	91.18	55.9	112.7
	11.5801	41.3	31	27.8	31.3	26.8	24.2	23.8	28.1	41.3	23.9	33.9	48.4	96.8	115.5	53.6	101.6	109.4	107.8	26.3	100	114.1	106.9	104.62	92.65	101.5	83.6	114.3	92.65	55.9	110.9
	11.6667	41.3	31	27.8	31.3	26.8	25.8	23.8	28.1	41.3	23.9	33.9	48.4	95.2	117.2	53.6	103.2	109.4	109.4	26.3	100	114.1	106.9	104.62	92.65	101.5	83.6	114.3	92.65	57.6	110.9
	11.7532	41.3	29.3	27.8	31.3	26.8	24.2	23.8	28.1	41.3	23.9	33.9	48.4	95.2	117.2	53.6	103.2	109.4	107.8	26.3	101.2	114.1	108.6	104.62	91.18	103	83.6	114.3	91.18	57.6	109.1
	11.8398	41.3	29.3	27.8	31.3	26.8	25.8	23.8	26.3	41.3	23.9	33.9	48.4	95.2	115.5	53.6	103.2	109.4	107.8	26.3	101.2	114.1	110.3	104.62	91.18	103	83.6	114.3	91.18	59.3	109.1
	11.9264	41.3	29.3	27.8	31.3	26.8	24.2	23.8	26.3	41.3	22.4	33.9	48.4	95.2	113.8	53.6	103.2	109.4	107.8	26.3	101.2	114.1	110.3	104.62	91.18	103	83.6	114.3	91.18	57.6	110.9
	12.013	41.3	29.3	27.8	31.3	26.8	25.8	23.8	26.3	41.3	23.9	33.9	48.4	95.2	112.1	53.6	103.2	111.3	107.8	26.3	101.2	114.1	110.3	104.62	91.18	103	83.6	114.3	91.18	59.3	110.9
	12.0996	41.3	29.3	27.8	31.3	26.8	25.8	23.8	26.3	41.3	23.9	33.9	48.4	95.2	110.3	53.6	103.2	111.3	107.8	26.3	101.2	114.1	112.1	104.62	91.18	104.5	85.1	114.3	91.18	57.6	110.9
	12.1861	41.3	31	27.8	31.3	26.8	24.2	25.4	26.3	41.3	23.9	33.9	48.4	95.2	112.1	53.6	104.8	111.3	109.4	26.3	101.2	115.6	110.3	104.62	91.18	104.5	85.1	114.3	91.18	59.3	110.9
	12.2727	41.3	29.3	27.8	31.3	26.8	24.2	25.4	26.3	41.3	23.9	35.5	48.4	95.2	115.5	53.6	104.8	109.4	109.4	26.3	101.2	114.1	112.1	106.15	91.18	104.5	85.1	114.3	91.18	59.3	110.9
	12.3593	41.3	31	27.8	31.3	26.8	24.2	25.4	26.3	41.3	22.4	35.5	48.4	95.2	119	53.6	104.8	109.4	109.4	26.3	100	114.1	112.1	106.15	92.65	104.5	85.1	116.1	92.65	61	112.7
	12.4459	41.3	31	27.8	31.3	26.8	24.2	25.4	26.3	41.3	23.9	35.5	48.4	95.2	124.1	53.6	104.8	111.3	107.8	26.3	100	114.1	113.8	106.15	92.65	104.5	85.1	116.1	92.65	59.3	110.9
	12.5325	41.3	29.3	27.8	31.3	26.8	24.2	25.4	26.3	41.3	22.4	35.5	48.4	93.5	124.1	53.6	106.5	111.3	107.8	26.3	100	114.1	112.1	106.15	92.65	104.5	85.1	116.1	92.65	61	110.9
	12.619	41.3	29.3	27.8	31.3	26.8	24.2	23.8	26.3	41.3	23.9	35.5	48.4	93.5	124.1	53.6	106.5	111.3	106.3	26.3	100	114.1	113.8	106.15	92.65	104.5	85.1	116.1	92.65	62.7	112.7
	12.7056	41.3	29.3	27.8	31.3	26.8	24.2	23.8	26.3	41.3	22.4	35.5	48.4	93.5	122.4	53.6	106.5	111.3	106.3	26.3	100	114.1	115.5	106.15	92.65	106	85.1	116.1	92.65	61	110.9
	12.7922	41.3	29.3	27.8	31.3	26.8	24.2	25.4	28.1	41.3	23.9	35.5	48.4	95.2	120.7	53.6	106.5	111.3	106.3	26.3	100	114.1	113.8	106.15	92.65	106	85.1	116.1	92.65	61	110.9
	12.8788	41.3	29.3	27.8	31.3	26.8	24.2	25.4	28.1	41.3	22.4	35.5	48.4	95.2	117.2	53.6	106.5	113.2	106.3	26.3	100	114.1	115.5	107.69	92.65	106	85.1	116.1	92.65	61	112.7
	12.9654	41.3	31	27.8	31.3	26.8	24.2	23.8	28.1	41.3	22.4	35.5	48.4	95.2	115.5	66.1	106.5	113.2	106.3	26.3	100	114.1	115.5	109.23	92.65	106	85.1	116.1	92.65	61	110.9
	13.0519	41.3	29.3	27.8	31.3	26.8	24.2	23.8	28.1	41.3	22.4	35.5	48.4	95.2	113.8	60.7	106.5	113.2	106.3	26.3	101.2	114.1	115.5	109.23	92.65	106	85.1	116.1	92.65	61	112.7
	13.1385													93.5	113.8		106.5	113.2	106.3		100	114.1	115.5	109.23	92.65	106	85.1	116.1	92.65		112.7
	13.2251													93.5	112.1		106.5	115.1	106.3		100	114.1	115.5	109.23	92.65	107.5	85.1	116.1	92.65		112.7
	13.3117													95.2	112.1		106.5	113.2	106.3		100	114.1	117.2	109.23	92.65	107.5	85.1	116.1	92.65		112.7
	13.3983													95.2	112.1		108.1	115.1	106.3		100	114.1	115.5	110.77	94.12	107.5	85.1	116.1	94.12		112.7
	13.4848													95.2	112.1		108.1	115.1	106.3		100	114.1	117.2	110.77	94.12	107.5	85.1	116.1	94.12		112.7
	13.5714													95.2	112.1		108.1	115.1	107.8		100	112.5	117.2	110.77	94.12	107.5	85.1	116.1	94.12		112.7
	13.658													95.2	113.8		108.1	115.1	107.8		100	112.5	117.2	110.77	94.12	107.5	85.1	116.1	94.12		112.7
	13.7446													95.2	112.1		109.7	115.1	109.4		100	114.1	119	110.77	94.12	107.5	86.6	116.1	94.12		110.9
	13.8312													95.2	110.3		109.7	113.2	109.4		100	114.1	119	112.31	94.12	107.5	86.6	116.1	94.12		109.1
	13.9177													96.8	110.3		108.1	113.2	109.4		100	114.1	119	112.31	94.12	107.5	86.6	117.9	94.12		112.7
	14.0043													96.8	110.3		108.1	113.2	109.4		100	112.5	119	112.31	94.12	107.5	86.6	117.9	94.12		114.5
	14.0909													96.8	110.3		108.1	113.2	109.4		101.2	114.1	120.7	112.31	94.12	109	86.6	117.9	94.12		112.7
	14.1775													98.4	110.3		108.1	113.2	109.4		101.2	112.5	120.7	112.31	94.12	109	86.6	117.9	94.12		112.7
	14.2641													98.4	110.3		108.1	115.1	109.4		101.2	112.5	119	112.31	94.12	110.4	86.6	117.9	94.12		112.7
	14.3506													98.4	110.3		109.7	115.1	110.9		101.2	114.1	120.7	113.85	94.12	110.4	86.6	117.9	94.12		112.7
	14.4372													100	108.6		109.7	113.2	110.9		101.2	112.5	120.7	113.85	94.12	111.9	88.1	117.9	94.12		110.9
	14.5238													100	106.9		109.7	113.2	110.9		101.2	112.5	120.7	113.85	94.12	111.9	86.6	119.6	94.12		110.9
	14.6104													100	106.9		109.7	113.2	109.4		101.2	112.5	120.7	113.85	95.59	113.4	86.6	119.6	95.59		110.9
	14.697													100	108.6		109.7	113.2	109.4		101.2	112.5	120.7	113.85	95.59	114.9	88.1	119.6	95.59		112.7
	14.7835													100	108.6		109.7	113.2	106.3		101.2	112.5	120.7	113.85	95.59	114.9	88.1	119.6	95.59		112.7
	14.8701													100	108.6		109.7	113.2	104.7		101.2	112.5	122.4	113.85	95.59	114.9	88.1	119.6	95.59		112.7
	14.9567													100	106.9		109.7	113.2	104.7		101.2	112.5	122.4	113.85	95.59	114.9	88.1	119.6	95.59		112.7
	15.0433													100	106.9		109.7	113.2	104.7		101.2	112.5	120.7	113.85	95.59	116.4	88.1	119.6	95.59		112.7
	15.1299													101.6	110.3		109.7	113.2	103.1		101.2	112.5	122.4	113.85	95.59	116.4	88.1	119.6	95.59		112.7
	15.2165													101.6	110.3		109.7	115.1	103.1		101.2	112.5	122.4	115.38	95.59	116.4	88.1	119.6	95.59		112.7
	15.303													101.6	110.3		109.7	115.1	103.1		101.2	110.9	122.4	115.38	95.59	116.4	88.1	119.6	95.59		112.7
	15.3896													103.2	110.3		109.7	113.2	101.6		101.2	110.9	122.4	115.38	95.59	116.4	88.1	119.6	95.59		112.7
	15.4762													103.2	110.3		111.3	113.2	100		102.3	110.9	122.4	115.38	95.59	116.4	88.1	121.4	95.59		112.7
	15.5628													103.2	108.6		111.3	113.2	100		102.3	112.5	124.1	115.38	95.59	114.9	88.1	121.4	95.59		114.5
	15.6494													103.2	106.9		111.3	115.1	100		102.3	112.5	124.1	115.38	95.59	114.9	89.6	121.4	95.59		114.5
	15.7359													103.2	108.6		111.3	115.1	100		101.2	110.9	124.1	115.38	95.59	114.9	89.6	121.4	95.59		114.5
	15.8225													103.2	108.6		111.3	115.1	100		101.2	110.9	124.1	115.38	97.06	114.9	89.6	121.4	97.06		114.5
	15.9091													103.2	110.3		111.3	117	100		101.2	110.9	122.4	115.38	97.06	114.9	89.6	121.4	97.06		114.5
	15.9957													104.8	108.6		111.3	117	101.6		101.2	110.9	124.1	115.38	97.06	114.9	89.6	121.4	97.06		114.5
	16.0822													104.8	105.2		109.7	117	101.6		101.2	110.9	124.1	115.38	97.06	114.9	88.1	121.4	97.06		114.5
	16.1688													104.8	106.9		111.3	117	103.1		101.2	110.9	124.1	115.38	97.06	114.9	88.1	121.4	97.06		114.5
	16.2554													104.8	110.3		111.3	117	104.7		101.2	110.9	124.1	115.38	95.59	114.9	89.6	121.4	95.59		114.5
	16.342													104.8	112.1		111.3	117	107.8		101.2	110.9	124.1	115.38	97.06	114.9	89.6	121.4	97.06		114.5
	16.4286													104.8	112.1		111.3	117	109.4		101.2	110.9	124.1	115.38	97.06	114.9	89.6	121.4	97.06		114.5
	16.5152													106.5	110.3		111.3	117	109.4		101.2	110.9	125.9	115.38	97.06	114.9	88.1	121.4	97.06		114.5
	16.6017													106.5	108.6		111.3	117	110.9		102.3	110.9	125.9	115.38	97.06	114.9	88.1	121.4	97.06		114.5
	16.6883													106.5	106.9		111.3	117	110.9		102.3	110.9	125.9	115.38	97.06	114.9	88.1	123.2	97.06		114.5
	16.7749													106.5	101.7		111.3	117	110.9		103.5	110.9	124.1	115.38	97.06	114.9	89.6	123.2	97.06		114.5
	16.8615													106.5	103.4		111.3	117	110.9		103.5	110.9	125.9	115.38	97.06	114.9	89.6	123.2	97.06		114.5
	16.9481													106.5	108.6		111.3	117	110.9		103.5	110.9	125.9	115.38	97.06	114.9	88.1	123.2	97.06		114.5
	17.0346													106.5	115.5		111.3	117	110.9		104.7	110.9	125.9	115.38	97.06	114.9	88.1	123.2	97.06		114.5
	17.1212													106.5	120.7		112.9	117	110.9		104.7	110.9	124.1	115.38	97.06	114.9	88.1	123.2	97.06		114.5
	17.2078													106.5	120.7		112.9	117	109.4		104.7	110.9	125.9	115.38	97.06	114.9	89.6	123.2	97.06		116.4
	17.2944													106.5	119		112.9	117	109.4		104.7	110.9	125.9	115.38	97.06	114.9	89.6	123.2	97.06		116.4
	17.381													106.5	115.5		112.9	117	109.4		104.7	110.9	125.9	115.38	97.06	114.9	89.6	123.2	97.06		116.4
	17.4675													108.1	113.8		112.9	117	109.4		104.7	110.9	125.9	115.38	97.06	114.9	89.6	123.2	97.06		116.4
	17.5541													108.1	112.1		112.9	117	107.8		104.7	110.9	125.9	115.38	97.06	114.9	89.6	123.2	97.06		116.4
	17.6407													108.1	112.1		112.9	117	109.4		104.7	109.4	125.9	115.38	97.06	114.9	89.6	123.2	97.06		116.4
	17.7273													108.1	108.6		112.9	117	109.4		104.7	107.8	125.9	115.38	97.06	114.9	91	123.2	97.06		116.4
	17.8139													108.1	108.6		112.9	117	109.4		104.7	107.8	125.9	115.38	97.06	114.9	91	125	97.06		116.4
	17.9004													108.1	108.6		112.9	117	109.4		104.7	107.8	125.9	115.38	97.06	114.9	91	125	97.06		116.4
	17.987													108.1	106.9		112.9	117	109.4		103.5	109.4	125.9	115.38	97.06	114.9	91	125	97.06		116.4
	18.0736													108.1	108.6		114.5	117	109.4		104.7	109.4	125.9	115.38	97.06	114.9	91	125	97.06		116.4
	18.1602													108.1	110.3		114.5	117	109.4		104.7	107.8	125.9	115.38	97.06	114.9	91	125	97.06		116.4
	18.2468													108.1	112.1		114.5	117	109.4		104.7	107.8	125.9	115.38	97.06	114.9	91	125	97.06		116.4
	18.3333													108.1	113.8		114.5	117	109.4		104.7	107.8	125.9	115.38	97.06	114.9	91	126.8	97.06		116.4
	18.4199													108.1	113.8		114.5	117	109.4		104.7	107.8	127.6	115.38	97.06	114.9	92.5	126.8	97.06		116.4
	18.5065													108.1	113.8		114.5	117	109.4		104.7	107.8	127.6	115.38	97.06	114.9	92.5	125	97.06		116.4
	18.5931													109.7	113.8		114.5	117	110.9		104.7	107.8	127.6	115.38	97.06	114.9	91	125	97.06		116.4
	18.6797													109.7	112.1		112.9	117	110.9		104.7	107.8	127.6	115.38	98.53	114.9	91	125	98.53		116.4
	18.7662													108.1	110.3		114.5	117	110.9		103.5	107.8	127.6	115.38	98.53	114.9	91	125	98.53		116.4
	18.8528													108.1	112.1		114.5	118.9	110.9		103.5	107.8	127.6	115.38	98.53	114.9	92.5	126.8	98.53		116.4
	18.9394													108.1	113.8		114.5	118.9	112.5		103.5	107.8	127.6	115.38	98.53	114.9	91	126.8	98.53		116.4
	19.026													108.1	113.8		114.5	118.9	112.5		103.5	107.8	127.6	115.38	97.06	114.9	91	126.8	97.06		116.4
	19.1126													109.7	112.1		114.5	117	112.5		103.5	107.8	125.9	115.38	98.53	114.9	91	126.8	98.53		116.4
	19.1991													111.3	112.1		114.5	118.9	112.5		103.5	107.8	125.9	115.38	98.53	114.9	91	126.8	98.53		116.4
	19.2857													111.3	110.3		114.5	118.9	112.5		103.5	107.8	127.6	115.38	98.53	114.9	91	126.8	98.53		116.4
	19.3723													112.9	112.1		114.5	118.9	112.5		103.5	107.8	127.6	115.38	98.53	114.9	91	126.8	98.53		116.4
	19.4589													111.3	113.8		114.5	118.9	112.5		103.5	107.8	127.6	115.38	98.53	114.9	91	126.8	98.53		116.4
	19.5455													111.3	117.2		114.5	118.9	112.5		103.5	107.8	127.6	115.38	98.53	114.9	91	126.8	98.53		116.4
	19.632													111.3	117.2		114.5	118.9	112.5		103.5	107.8	127.6	115.38	98.53	114.9	91	126.8	98.53		116.4
	19.7186													111.3	117.2		114.5	117	112.5		104.7	107.8	127.6	115.38	98.53	114.9	91	126.8	98.53		118.2
	19.8052													111.3	119		112.9	117	112.5		103.5	107.8	127.6	115.38	98.53	114.9	91	126.8	98.53		118.2
	19.8918													111.3	119		114.5	117	112.5		103.5	106.3	127.6	115.38	98.53	114.9	91	126.8	98.53		116.4
	19.9784													111.3	117.2		112.9	117	112.5		103.5	107.8	127.6	115.38	98.53	114.9	91	126.8	98.53		116.4
	20.0649													111.3	115.5		112.9	117	112.5		103.5	107.8	125.9	115.38	98.53	114.9	91	128.6	98.53		116.4
	20.1515													111.3	113.8		112.9	117	112.5		103.5	107.8	127.6	115.38	98.53	114.9	91	128.6	98.53		116.4
	20.2381													111.3	113.8		112.9	117	112.5		103.5	107.8	127.6	115.38	98.53	114.9	91	126.8	98.53		116.4
	20.3247													111.3	112.1		112.9	117	112.5		103.5	106.3	127.6	113.85	98.53	114.9	91	126.8	98.53		118.2
	20.4113													112.9	115.5		112.9	117	114.1		103.5	107.8	127.6	113.85	98.53	114.9	91	126.8	98.53		118.2
	20.4978													112.9	112.1		112.9	117	114.1		103.5	107.8	127.6	113.85	98.53	114.9	91	126.8	98.53		118.2
	20.5844													112.9	108.6		111.3	117	114.1		103.5	107.8	127.6	115.38	98.53	114.9	91	126.8	98.53		118.2
	20.671													112.9	112.1		111.3	117	114.1		103.5	107.8	127.6	113.85	98.53	114.9	91	126.8	98.53		118.2
	20.7576													111.3	122.4		111.3	117	114.1		103.5	107.8	127.6	113.85	98.53	114.9	91	126.8	98.53		118.2
	20.8442													111.3	129.3		112.9	117	114.1		103.5	109.4	127.6	113.85	98.53	114.9	91	126.8	98.53		116.4
	20.9307													111.3	132.8		112.9	117	115.6		103.5	109.4	127.6	113.85	98.53	114.9	91	128.6	98.53		116.4
	21.0173													111.3	132.8		112.9	117	115.6		103.5	109.4	127.6	113.85	98.53	114.9	91	128.6	98.53		116.4
	21.1039													111.3	131		111.3	117	115.6		103.5	110.9	127.6	113.85	98.53	114.9	91	128.6	98.53		116.4
	21.1905													111.3	129.3		111.3	117	115.6		103.5	109.4	127.6	113.85	98.53	114.9	91	128.6	98.53		116.4
	21.2771													111.3	127.6		111.3	117	115.6		103.5	110.9	127.6	113.85	98.53	114.9	91	128.6	98.53		116.4
	21.3636													111.3	122.4		111.3	117	117.2		103.5	110.9	127.6	113.85	100	114.9	91	128.6	100		116.4
	21.4502													111.3	117.2		111.3	117	117.2		103.5	110.9	127.6	113.85	100	114.9	91	128.6	100		116.4
	21.5368													111.3	117.2		111.3	117	117.2		103.5	110.9	127.6	113.85	100	114.9	91	128.6	100		116.4
	21.6234													111.3	119		111.3	118.9	117.2		103.5	110.9	127.6	113.85	100	114.9	91	128.6	100		116.4
	21.71													111.3	120.7		111.3	118.9	117.2		103.5	110.9	127.6	112.31	98.53	114.9	91	128.6	98.53		118.2
	21.7965													109.7	120.7		111.3	118.9	117.2		103.5	109.4	127.6	112.31	98.53	114.9	91	128.6	98.53		118.2
	21.8831													109.7	122.4		111.3	117	117.2		103.5	110.9	127.6	112.31	98.53	114.9	91	128.6	98.53		116.4
	21.9697													109.7	131		111.3	118.9	117.2		103.5	109.4	127.6	112.31	98.53	114.9	91	128.6	98.53		118.2
	22.0563													109.7	131		111.3	118.9	117.2		103.5	109.4	127.6	112.31	100	113.4	91	128.6	100		118.2
	22.1429													109.7	129.3		109.7	118.9	115.6		103.5	109.4	127.6	112.31	98.53	113.4	91	128.6	98.53		116.4
	22.2294													109.7	127.6		109.7	118.9	117.2		103.5	109.4	127.6	112.31	100	114.9	91	128.6	100		116.4
	22.316													109.7	129.3		111.3	118.9	117.2		103.5	109.4	127.6	112.31	100	114.9	91	128.6	100		116.4
	22.4026													109.7	129.3		111.3	118.9	117.2		103.5	109.4	127.6	112.31	100	114.9	91	128.6	100		116.4
	22.4892													109.7	124.1		111.3	117	117.2		103.5	109.4	127.6	110.77	98.53	114.9	89.6	128.6	98.53		118.2
	22.5758													109.7	125.9		111.3	117	115.6		103.5	107.8	127.6	110.77	98.53	114.9	89.6	128.6	98.53		118.2
	22.6623													109.7	127.6		109.7	117	115.6		103.5	109.4	127.6	110.77	100	114.9	89.6	128.6	100		116.4
	22.7489													109.7	127.6		109.7	117	115.6		102.3	107.8	127.6	110.77	100	114.9	91	128.6	100		116.4
	22.8355													109.7	127.6		109.7	117	117.2		102.3	107.8	127.6	110.77	98.53	114.9	91	128.6	98.53		116.4
	22.9221													109.7	125.9		109.7	117	117.2		102.3	107.8	127.6	110.77	100	113.4	89.6	128.6	100		116.4
	23.0087													109.7	125.9		109.7	117	117.2		102.3	107.8	127.6	110.77	100	113.4	89.6	128.6	100		116.4
	23.0952													109.7	124.1		109.7	117	115.6		102.3	107.8	127.6	110.77	100	113.4	89.6	128.6	100		116.4
	23.1818													109.7	124.1		109.7	117	115.6		101.2	107.8	127.6	110.77	98.53	113.4	89.6	128.6	98.53		118.2
	23.2684													109.7	124.1		109.7	117	117.2		101.2	107.8	127.6	109.23	98.53	113.4	89.6	128.6	98.53		118.2
	23.355													109.7	124.1		109.7	118.9	117.2		102.3	107.8	127.6	109.23	98.53	113.4	89.6	128.6	98.53		116.4
	23.4416													109.7	124.1		109.7	117	117.2		102.3	109.4	127.6	109.23	98.53	113.4	89.6	128.6	98.53		116.4
	23.5282													109.7	125.9		108.1	117	117.2		103.5	109.4	127.6	109.23	98.53	113.4	89.6	130.4	98.53		116.4
	23.6147													111.3	125.9		108.1	117	117.2		102.3	109.4	127.6	109.23	98.53	113.4	89.6	130.4	98.53		116.4
	23.7013													111.3	125.9		108.1	117	117.2		102.3	109.4	127.6	109.23	98.53	113.4	89.6	130.4	98.53		116.4
	23.7879													111.3	125.9		108.1	118.9	118.8		102.3	109.4	127.6	109.23	98.53	113.4	89.6	130.4	98.53		116.4
	23.8745													111.3	125.9		108.1	118.9	118.8		102.3	109.4	127.6	109.23	98.53	113.4	89.6	130.4	98.53		116.4
	23.961													111.3	125.9		108.1	118.9	118.8		102.3	109.4	127.6	109.23	98.53	113.4	89.6	130.4	98.53		116.4
	24.0476													111.3	125.9		108.1	118.9	118.8		102.3	110.9	127.6	107.69	98.53	113.4	89.6	130.4	98.53		116.4
	24.1342													111.3	125.9		108.1	118.9	118.8		102.3	110.9	127.6	107.69	100	113.4	91	128.6	100		116.4
	24.2208													111.3	125.9		108.1	118.9	118.8		102.3	112.5	127.6	107.69	100	113.4	92.5	128.6	100		116.4
	24.3074													111.3	125.9		108.1	118.9	118.8		102.3	112.5	127.6	107.69	98.53	113.4	95.5	128.6	98.53		116.4
	24.3939													109.7	125.9		108.1	118.9	118.8		102.3	114.1	127.6	107.69	98.53	113.4	95.5	128.6	98.53		116.4
	24.4805													109.7	125.9		108.1	118.9	118.8		102.3	114.1	127.6	107.69	97.06	113.4	95.5	128.6	97.06		116.4
	24.5671													109.7	125.9		108.1	118.9	118.8		103.5	114.1	127.6	107.69	97.06	113.4	94	128.6	97.06		116.4
	24.6537													108.1	125.9		108.1	118.9	118.8		103.5	114.1	127.6	107.69	98.53	113.4	94	128.6	98.53		116.4
	24.7403													109.7	125.9		108.1	118.9	118.8		104.7	112.5	127.6	107.69	98.53	113.4	94	128.6	98.53		116.4
	24.8268													109.7	125.9		108.1	118.9	118.8		104.7	112.5	127.6	107.69	97.06	113.4	95.5	130.4	97.06		116.4
	24.9134													109.7	125.9		108.1	118.9	118.8		104.7	112.5	127.6	107.69	98.53	113.4	95.5	130.4	98.53		116.4
	25													109.7	125.9		106.5	118.9	118.8		104.7	112.5	127.6	107.69	98.53	113.4	95.5	130.4	98.53		116.4
	25.0866													109.7	125.9		106.5	118.9	118.8		104.7	112.5	127.6	107.69	98.53	113.4	97	130.4	98.53		116.4
	25.1732													111.3	125.9		106.5	118.9	118.8		104.7	114.1	127.6	107.69	98.53	113.4	95.5	130.4	98.53		116.4
	25.2598													111.3	125.9		106.5	118.9	118.8		103.5	114.1	127.6	107.69	98.53	114.9	95.5	128.6	98.53		116.4
	25.3463													111.3	125.9		106.5	118.9	118.8		103.5	114.1	127.6	107.69	98.53	114.9	95.5	128.6	98.53		116.4
	25.4329													111.3	125.9		106.5	118.9	118.8		103.5	114.1	129.3	107.69	98.53	114.9	95.5	128.6	98.53		116.4
	25.5195													111.3	125.9		106.5	118.9	118.8		103.5	114.1	129.3	107.69	98.53	114.9	97	128.6	98.53		116.4
	25.6061													109.7	125.9		106.5	118.9	118.8		104.7	114.1	127.6	107.69	98.53	113.4	97	128.6	98.53		116.4
	25.6927													109.7	125.9		106.5	118.9	118.8		104.7	114.1	127.6	107.69	98.53	113.4	95.5	128.6	98.53		116.4
	25.7792													109.7	124.1		106.5	118.9	118.8		104.7	112.5	127.6	107.69	98.53	113.4	95.5	128.6	98.53		116.4
	25.8658													109.7	124.1		106.5	118.9	118.8		104.7	112.5	127.6	107.69	98.53	113.4	95.5	128.6	98.53		116.4
	25.9524													109.7	124.1		106.5	118.9	118.8		104.7	112.5	127.6	107.69	98.53	113.4	95.5	128.6	98.53		116.4
	26.039													109.7	125.9		106.5	118.9	118.8		104.7	112.5	127.6	106.15	98.53	113.4	94	128.6	98.53		116.4
	26.1256													109.7	125.9		106.5	118.9	120.3		104.7	114.1	129.3	106.15	98.53	110.4	94	128.6	98.53		116.4
	26.2121													109.7	125.9		106.5	118.9	120.3		104.7	114.1	129.3	106.15	98.53	113.4	94	128.6	98.53		116.4
	26.2987													109.7	125.9		106.5	118.9	120.3		103.5	112.5	129.3	107.69	98.53	113.4	94	128.6	98.53		116.4
	26.3853													109.7	125.9		106.5	118.9	120.3		103.5	114.1	129.3	107.69	98.53	114.9	94	128.6	98.53		114.5
	26.4719													109.7	125.9		106.5	118.9	120.3		103.5	112.5	129.3	107.69	98.53	114.9	94	128.6	98.53		114.5
	26.5585													109.7	125.9		104.8	118.9	120.3		103.5	112.5	129.3	107.69	98.53	114.9	94	128.6	98.53		114.5
	26.645													109.7	125.9		104.8	118.9	120.3		103.5	112.5	127.6	107.69	98.53	114.9	92.5	128.6	98.53		116.4
	26.7316													109.7	125.9		104.8	118.9	120.3		103.5	112.5	127.6	106.15	98.53	113.4	94	128.6	98.53		114.5
	26.8182													109.7	125.9		104.8	118.9	120.3		103.5	112.5	127.6	106.15	98.53	113.4	92.5	128.6	98.53		114.5
	26.9048													109.7	125.9		104.8	118.9	120.3		103.5	112.5	129.3	107.69	98.53	113.4	92.5	128.6	98.53		114.5
	26.9914													109.7	124.1		104.8	118.9	120.3		103.5	112.5	129.3	107.69	98.53	113.4	91	128.6	98.53		114.5
	27.0779													109.7	125.9		104.8	118.9	120.3		103.5	114.1	129.3	107.69	98.53	113.4	94	128.6	98.53		114.5
	27.1645													109.7	125.9		104.8	118.9	120.3		103.5	112.5	129.3	107.69	98.53	113.4	92.5	128.6	98.53		116.4
	27.2511													109.7	125.9		104.8	118.9	120.3		103.5	112.5	129.3	107.69	98.53	113.4	92.5	128.6	98.53		114.5
	27.3377													109.7	125.9		104.8	118.9	120.3		103.5	114.1	129.3	106.15	100	113.4	92.5	128.6	100		114.5
	27.4243													109.7	125.9		104.8	118.9	120.3		103.5	114.1	127.6	106.15	100	113.4	92.5	128.6	100		114.5
	27.5108													109.7	124.1		104.8	118.9	120.3		103.5	114.1	129.3	106.15	98.53	114.9	92.5	128.6	98.53		114.5
	27.5974													109.7	124.1		104.8	118.9	120.3		103.5	112.5	129.3	106.15	98.53	114.9	92.5	128.6	98.53		114.5
	27.684													109.7	125.9		104.8	118.9	120.3		102.3	112.5	129.3	106.15	98.53	114.9	94	128.6	98.53		114.5
	27.7706													109.7	124.1		104.8	118.9	120.3		102.3	112.5	129.3	106.15	98.53	114.9	92.5	128.6	98.53		114.5
	27.8572													109.7	124.1		104.8	118.9	120.3		102.3	112.5	129.3	106.15	98.53	114.9	92.5	128.6	98.53		114.5
	27.9437													109.7	124.1		103.2	118.9	120.3		102.3	112.5	131	106.15	98.53	114.9	94	128.6	98.53		114.5
	28.0303													111.3	124.1		103.2	118.9	120.3		102.3	112.5	129.3	106.15	98.53	114.9	94	128.6	98.53		114.5
	28.1169													111.3	124.1		103.2	118.9	120.3		103.5	112.5	129.3	106.15	98.53	113.4	94	128.6	98.53		114.5
	28.2035													111.3	124.1		103.2	118.9	120.3		103.5	112.5	129.3	106.15	98.53	113.4	94	128.6	98.53		114.5
	28.2901													111.3	124.1		103.2	118.9	120.3		103.5	112.5	129.3	106.15	98.53	113.4	94	128.6	98.53		114.5
	28.3766													111.3	124.1		103.2	118.9	120.3		103.5	112.5	129.3	106.15	98.53	113.4	92.5	128.6	98.53		114.5
	28.4632													111.3	124.1		103.2	118.9	120.3		103.5	112.5	129.3	106.15	98.53	113.4	92.5	128.6	98.53		114.5
	28.5498													111.3	124.1		103.2	118.9	120.3		103.5	112.5	129.3	106.15	98.53	113.4	92.5	128.6	98.53		114.5
	28.6364													111.3	124.1		103.2	118.9	120.3		102.3	112.5	129.3	106.15	98.53	114.9	92.5	128.6	98.53		114.5
	28.723													111.3	124.1		103.6	118.9	120.3		102.3	112.5	129.3	106.15	98.53	114.9	92.5	128.6	98.53		114.5
	28.8095													111.3	124.1		103.6	118.9	120.3		102.3	114.1	129.3	106.15	98.53	114.9	94	128.6	98.53		114.5
	28.8961													111.3	124.1		103.6	118.9	120.3		102.3	112.5	129.3	106.15	98.53	114.9	94	126.8	98.53		114.5
	28.9827													111.3	124.1		103.6	118.9	120.3		102.3	112.5	129.3	106.15	98.53	114.9	94	126.8	98.53		114.5
	29.0693													111.3	124.1		103.6	118.9	120.3		102.3	112.5	129.3	106.15	98.53	114.9	94	126.8	98.53		114.5
	29.1559													111.3	124.1		103.6	118.9	120.3		102.3	114.1	129.3	106.15	98.53	113.4	94	128.6	98.53		114.5
	29.2424													111.3	124.1		103.6	118.9	120.3		102.3	112.5	129.3	106.15	98.53	113.4	94	126.8	98.53		114.5
	29.329													111.3	124.1		103.6	118.9	120.3		102.3	114.1	129.3	106.15	100	113.4	94	128.6	100		114.5
	29.4156													111.3	124.1		103.6	118.9	120.3		102.3	114.1	129.3	106.15	100	113.4	94	128.6	100		114.5
	29.5022													111.3	124.1		103.6	118.9	120.3		103.5	114.1	129.3	106.15	101.47	113.4	94	128.6	101.47		114.5
	29.5888													111.3	124.1		103.6	118.9	120.3		102.3	114.1	129.3	106.15	101.47	113.4	94	126.8	101.47		114.5
	29.6753													111.3	124.1		103.6	118.9	120.3		102.3	114.1	129.3	106.15	102.94	113.4	94	128.6	102.94		114.5
	29.7619													111.3	124.1		103.6	118.9	120.3		103.5	114.1	129.3	106.15	102.94	113.4	94	126.8	102.94		114.5
	29.8485													111.3	124.1		103.6	118.9	120.3		103.5	114.1	129.3	106.15	102.94	114.9	94	126.8	102.94		114.5
	29.9351													111.3	124.1		103.6	118.9	120.3		103.5	114.1	129.3	106.15	102.94	114.9	94	126.8	102.94		114.5
	30.0217													111.3	124.1		103.6	118.9	120.3		103.5	114.1	129.3	106.15	102.94	114.9	94	126.8	102.94		114.5
	30.1082													111.3	124.1		103.6	118.9	120.3		103.5	114.1	129.3	106.15	102.94	114.9	94	126.8	102.94		114.5
	30.1948													111.3	124.1		103.6	118.9	120.3		103.5	114.1	129.3	106.15	102.94	114.9	94	126.8	102.94		114.5
	30.2814													111.3	122.4		103.6	118.9	120.3		103.5	114.1	129.3	106.15	102.94	114.9	94	126.8	102.94		114.5
	30.368													111.3	122.4		103.6	118.9	120.3		103.5	114.1	129.3	106.15	104.41	114.9	94	126.8	104.41		114.5
	30.4546													111.3	122.4		103.6	118.9	120.3		103.5	115.6	129.3	106.15	104.41	114.9	94	128.6	104.41		114.5
	30.5411													111.3	122.4		103.6	118.9	120.3		103.5	114.1	129.3	106.15	104.41	113.4	95.5	128.6	104.41		114.5
	30.6277													111.3	122.4		103.6	118.9	120.3		103.5	114.1	129.3	106.15	104.41	113.4	94	128.6	104.41		114.5
	30.7143													111.3	122.4		103.6	118.9	120.3		103.5	114.1	129.3	106.15	104.41	113.4	94	128.6	104.41		114.5
	30.8009													111.3	122.4		103.6	118.9	120.3		103.5	114.1	129.3	106.15	104.41	113.4	94	128.6	104.41		114.5
	30.8875													111.3	122.4		103.6	118.9	120.3		103.5	114.1	129.3	106.15	104.41	113.4	94	126.8	104.41		114.5
	30.974													111.3	122.4		103.6	118.9	120.3		103.5	114.1	129.3	106.15	105.88	114.9	94	126.8	105.88		114.5
	31.0606													111.3	122.4		103.6	118.9	118.8		103.5	114.1	129.3	106.15	105.88	114.9	94	126.8	105.88		114.5
	31.1472													111.3	122.4		103.6	118.9	118.8		103.5	114.1	127.6	107.69	105.88	114.9	94	126.8	105.88		112.7
	31.2338													111.3	122.4		103.6	118.9	118.8		103.5	115.6	127.6	107.69	105.88	114.9	94	126.8	105.88		114.5
	31.3204													111.3	122.4		103.6	118.9	120.3		103.5	115.6	129.3	107.69	105.88	114.9	94	126.8	105.88		114.5
	31.4069													111.3	122.4		103.6	118.9	120.3		103.5	114.1	129.3	106.15	105.88	114.9	94	126.8	105.88		114.5
	31.4935													111.3	122.4		103.6	118.9	118.8		103.5	115.6	129.3	107.69	105.88	114.9	95.5	126.8	105.88		114.5
	31.5801													111.3	122.4		103.6	118.9	118.8		103.5	114.1	129.3	107.69	105.88	114.9	94	126.8	105.88		114.5
	31.6667													111.3	122.4		103.6	118.9	118.8		103.5	114.1	129.3	107.69	105.88	114.9	94	126.8	105.88		114.5
	31.7533													111.3	122.4		103.6	118.9	118.8		103.5	114.1	129.3	107.69	105.88	114.9	94	126.8	105.88		114.5
	31.8398													111.3	122.4		103.6	118.9	118.8		103.5	114.1	129.3	107.69	105.88	114.9	95.5	126.8	105.88		112.7
	31.9264													111.3	122.4		103.6	118.9	118.8		103.5	115.6	127.6	107.69	105.88	114.9	95.5	126.8	105.88		114.5
	32.013													111.3	122.4		103.6	118.9	118.8		103.5	114.1	127.6	107.69	105.88	113.4	95.5	126.8	105.88		114.5
	32.0996													111.3	120.7		103.6	118.9	118.8		103.5	114.1	127.6	107.69	105.88	113.4	95.5	126.8	105.88		114.5
	32.1861													111.3	120.7		103.6	118.9	118.8		103.5	114.1	127.6	107.69	105.88	114.9	95.5	126.8	105.88		112.7
	32.2727													111.3	120.7		103.6	118.9	118.8		103.5	114.1	129.3	106.15	105.88	114.9	95.5	126.8	105.88		112.7
	32.3593													111.3	122.4		103.6	118.9	118.8		103.5	114.1	129.3	107.69	105.88	114.9	95.5	126.8	105.88		114.5
	32.4459													111.3	122.4		103.6	118.9	118.8		103.5	115.6	129.3	107.69	105.88	114.9	95.5	126.8	105.88		114.5
	32.5325													111.3	120.7		103.6	118.9	118.8		103.5	115.6	129.3	107.69	105.88	114.9	95.5	126.8	105.88		114.5
	32.6191													111.3	120.7		103.6	118.9	118.8		103.5	115.6	129.3	106.15	107.35	114.9	95.5	126.8	107.35		114.5
	32.7056													111.3	120.7		103.6	118.9	118.8		103.5	117.2	129.3	106.15	105.88	114.9	95.5	126.8	105.88		112.7
	32.7922													111.3	120.7		103.6	118.9	118.8		103.5	117.2	127.6	106.15	105.88	114.9	95.5	126.8	105.88		112.7
	32.8788													111.3	122.4		103.6	118.9	118.8		103.5	117.2	127.6	106.15	107.35	114.9	95.5	126.8	107.35		112.7
	32.9654													111.3	122.4		103.6	118.9	118.8		103.5	118.8	127.6	106.15	105.88	113.4	95.5	126.8	105.88		112.7
	33.0519													111.3	120.7		103.6	118.9	118.8		103.5	118.8	127.6	106.15	105.88	113.4	95.5	126.8	105.88		112.7
	33.1385													111.3	120.7		103.6	118.9	118.8		103.5	118.8	127.6	107.69	105.88	113.4	95.5	126.8	105.88		112.7
	33.2251													111.3	120.7		103.6	118.9	118.8		103.5	118.8	127.6	106.15	107.35	113.4	95.5	126.8	107.35		112.7
	33.3117													112.9	120.7		103.6	118.9	118.8		103.5	118.8	129.3	106.15	107.35	113.4	95.5	126.8	107.35		112.7
	33.3983													112.9	120.7		103.6	118.9	118.8		103.5	118.8	129.3	106.15	107.35	114.9	95.5	126.8	107.35		110.9
	33.4849													112.9	120.7		103.6	118.9	118.8		103.5	118.8	127.6	106.15	107.35	114.9	95.5	126.8	107.35		110.9
	33.5714													112.9	122.4		103.6	118.9	118.8		103.5	118.8	127.6	106.15	107.35	114.9	95.5	126.8	107.35		110.9
	33.658													112.9	120.7		103.6	118.9	118.8		103.5	118.8	127.6	106.15	107.35	114.9	95.5	126.8	107.35		110.9
	33.7446													112.9	120.7		103.6	118.9	118.8		104.7	120.3	127.6	106.15	105.88	114.9	95.5	126.8	105.88		110.9
	33.8312													112.9	120.7		103.6	118.9	118.8		104.7	118.8	127.6	106.15	107.35	114.9	95.5	126.8	107.35		110.9
	33.9178													112.9	120.7		103.6	118.9	118.8		104.7	118.8	127.6	104.62	105.88	114.9	95.5	126.8	105.88		110.9
	34.0043													112.9	120.7		103.6	118.9	118.8		104.7	118.8	127.6	104.62	105.88	113.4	95.5	126.8	105.88		110.9
	34.0909													112.9	120.7		103.6	118.9	118.8		104.7	120.3	127.6	104.62	105.88	114.9	95.5	126.8	105.88		110.9
	34.1775													112.9	120.7		103.6	118.9	118.8		104.7	120.3	127.6	104.62	107.35	114.9	95.5	126.8	107.35		112.7
	34.2641													112.9	122.4		103.6	118.9	118.8		103.5	120.3	127.6	104.62	107.35	114.9	95.5	126.8	107.35		112.7
	34.3507													112.9	122.4		103.6	118.9	118.8		104.7	120.3	127.6	104.62	107.35	114.9	95.5	125	107.35		112.7
	34.4372													112.9	122.4		103.6	118.9	118.8		104.7	120.3	127.6	104.62	105.88	114.9	95.5	125	105.88		112.7
	34.5238													112.9	120.7		103.6	118.9	118.8		104.7	120.3	127.6	104.62	105.88	114.9	95.5	125	105.88		112.7
	34.6104													112.9	120.7		103.6	118.9	118.8		104.7	120.3	127.6	104.62	105.88	114.9	95.5	126.8	105.88		110.9
	34.697													112.9	120.7		103.6	118.9	118.8		104.7	120.3	127.6	104.62	105.88	114.9	95.5	125	105.88		110.9
	34.7836													112.9	120.7		103.6	118.9	118.8		104.7	120.3	127.6	104.62	107.35	114.9	95.5	125	107.35		110.9
	34.8701													112.9	120.7		103.6	118.9	118.8		104.7	120.3	127.6	104.62	107.35	113.4	95.5	125	107.35		110.9
	34.9567													112.9	120.7		103.6	118.9	118.8		104.7	120.3	127.6	104.62	107.35	114.9	95.5	125	107.35		110.9
	35.0433													114.5	120.7		103.6	117	118.8		104.7	120.3	127.6	104.62	107.35	113.4	95.5	125	107.35		110.9
	35.1299													114.5	120.7		103.6	118.9	117.2		104.7	120.3	127.6	104.62	107.35	113.4	95.5	125	107.35		110.9
	35.2165													114.5	120.7		103.6	118.9	117.2		104.7	120.3	127.6	104.62	107.35	114.9	95.5	126.8	107.35		110.9
	35.303													114.5	120.7		103.6	118.9	118.8		104.7	120.3	127.6	104.62	107.35	114.9	95.5	126.8	107.35		109.1
	35.3896													112.9	120.7		103.6	118.9	117.2		104.7	120.3	127.6	104.62	107.35	114.9	95.5	126.8	107.35		109.1
	35.4762													112.9	120.7		103.6	118.9	117.2		104.7	120.3	127.6	104.62	107.35	114.9	95.5	126.8	107.35		109.1
	35.5628													112.9	120.7		103.6	117	117.2		104.7	120.3	127.6	104.62	105.88	114.9	95.5	126.8	105.88		109.1
	35.6494													112.9	120.7		103.6	117	117.2		104.7	120.3	127.6	104.62	107.35	114.9	95.5	126.8	107.35		109.1
	35.7359													112.9	122.4		103.6	118.9	118.8		104.7	120.3	127.6	104.62	107.35	114.9	95.5	126.8	107.35		109.1
	35.8225													112.9	122.4		103.6	117	118.8		104.7	120.3	127.6	104.62	107.35	114.9	95.5	126.8	107.35		109.1
	35.9091													112.9	120.7		103.6	117	117.2		104.7	120.3	127.6	103.08	107.35	114.9	95.5	126.8	107.35		109.1
	35.9957													114.5	120.7		103.6	117	117.2		104.7	118.8	127.6	103.08	107.35	113.4	95.5	126.8	107.35		109.1
	36.0823													114.5	120.7		103.6	117	117.2		104.7	118.8	127.6	103.08	107.35	113.4	95.5	126.8	107.35		109.1
	36.1688													114.5	120.7		103.6	117	117.2		104.7	118.8	127.6	103.08	107.35	114.9	95.5	126.8	107.35		109.1
	36.2554													112.9	120.7		103.6	117	117.2		104.7	118.8	127.6	104.62	107.35	114.9	95.5	126.8	107.35		109.1
	36.342													112.9	120.7		103.6	117	117.2		104.7	118.8	127.6	103.08	107.35	114.9	95.5	126.8	107.35		107.3
	36.4286													112.9	120.7		103.6	117	117.2		104.7	118.8	125.9	104.62	107.35	114.9	95.5	126.8	107.35		109.1
	36.5152													112.9	120.7		103.6	117	117.2		104.7	118.8	127.6	103.08	107.35	114.9	95.5	126.8	107.35		107.3
	36.6017													112.9	120.7		103.6	117	117.2		104.7	118.8	125.9	103.08	107.35	114.9	95.5	126.8	107.35		109.1
	36.6883													112.9	120.7		103.6	117	117.2		104.7	118.8	125.9	103.08	107.35	114.9	95.5	126.8	107.35		107.3
	36.7749													112.9	120.7		103.6	117	117.2		104.7	118.8	127.6	103.08	107.35	113.4	95.5	126.8	107.35		107.3
	36.8615													114.5	120.7		103.6	117	117.2		104.7	118.8	127.6	103.08	107.35	113.4	95.5	126.8	107.35		107.3
	36.9481													114.5	120.7		103.6	117	117.2		104.7	118.8	127.6	103.08	107.35	114.9	95.5	126.8	107.35		107.3
	37.0346													114.5	120.7		103.6	117	117.2		104.7	118.8	125.9	103.08	107.35	114.9	95.5	125	107.35		107.3
	37.1212													114.5	120.7		103.6	117	117.2		104.7	118.8	125.9	103.08	105.88	113.4	95.5	125	105.88		107.3
	37.2078													112.9	120.7		103.6	117	117.2		104.7	118.8	125.9	103.08	105.88	113.4	95.5	126.8	105.88		109.1
	37.2944													112.9	120.7		103.6	117	117.2		104.7	118.8	125.9	103.08	105.88	113.4	95.5	126.8	105.88		109.1
	37.381													112.9	120.7		103.6	117	117.2		104.7	118.8	125.9	103.08	107.35	113.4	95.5	126.8	107.35		107.3
	37.4675													112.9	120.7		103.6	117	117.2		104.7	118.8	125.9	103.08	105.88	113.4	95.5	126.8	105.88		107.3
	37.5541													112.9	120.7		103.6	117	117.2		104.7	118.8	125.9	103.08	105.88	114.9	95.5	126.8	105.88		107.3
	37.6407													112.9	120.7		103.6	117	115.6		104.7	118.8	125.9	103.08	105.88	114.9	95.5	126.8	105.88		107.3
	37.7273													112.9	120.7		103.6	117	117.2		104.7	118.8	127.6	103.08	105.88	113.4	95.5	126.8	105.88		109.1
	37.8139													114.5	120.7		103.6	117	117.2		104.7	118.8	125.9	103.08	105.88	113.4	95.5	126.8	105.88		107.3
	37.9004													114.5	120.7		103.6	117	117.2		104.7	117.2	127.6	103.08	105.88	114.9	95.5	126.8	105.88		109.1
	37.987													114.5	120.7		103.6	117	117.2		104.7	117.2	127.6	103.08	105.88	114.9	95.5	126.8	105.88		109.1
	38.0736													114.5	120.7		103.6	115.1	115.6		104.7	117.2	125.9	101.54	105.88	113.4	95.5	125	105.88		107.3
	38.1602													112.9	120.7		103.6	117	117.2		104.7	117.2	125.9	103.08	105.88	114.9	95.5	125	105.88		107.3
	38.2468													112.9	120.7		103.6	117	115.6		104.7	117.2	125.9	103.08	105.88	114.9	95.5	125	105.88		107.3
	38.3333													112.9	120.7		103.6	117	115.6		105.8	117.2	125.9	103.08	105.88	114.9	95.5	125	105.88		109.1
	38.4199													112.9	120.7		103.6	115.1	115.6		105.8	118.8	125.9	103.08	105.88	114.9	95.5	125	105.88		109.1
	38.5065													112.9	120.7		103.6	117	117.2		104.7	117.2	125.9	103.08	105.88	114.9	95.5	125	105.88		109.1
	38.5931													112.9	120.7		103.6	115.1	115.6		105.8	117.2	127.6	103.08	105.88	114.9	95.5	125	105.88		109.1
	38.6797													112.9	120.7		103.6	115.1	115.6		105.8	117.2	127.6	103.08	105.88	114.9	95.5	125	105.88		109.1
	38.7662													112.9	120.7		103.6	115.1	115.6		105.8	118.8	127.6	103.08	105.88	114.9	95.5	125	105.88		109.1
	38.8528													114.5	120.7		103.6	115.1	115.6		105.8	117.2	127.6	101.54	105.88	114.9	95.5	125	105.88		109.1
	38.9394													114.5	120.7		103.6	115.1	115.6		105.8	117.2	127.6	103.08	107.35	114.9	95.5	125	107.35		109.1
	39.026													114.5	120.7		103.6	115.1	115.6		105.8	117.2	125.9	103.08	105.88	113.4	95.5	125	105.88		109.1
	39.1126													114.5	120.7		103.6	115.1	115.6		105.8	117.2	125.9	103.08	105.88	113.4	95.5	125	105.88		109.1
	39.1991													112.9	120.7		103.6	115.1	115.6		105.8	117.2	127.6	103.08	105.88	113.4	95.5	125	105.88		109.1
	39.2857													112.9	120.7		103.6	115.1	115.6		105.8	117.2	125.9	101.54	105.88	113.4	95.5	125	105.88		109.1
	39.3723													112.9	120.7		103.6	115.1	115.6		105.8	117.2	127.6	101.54	105.88	113.4	95.5	125	105.88		109.1
	39.4589													112.9	120.7		103.6	115.1	115.6		105.8	117.2	127.6	101.54	105.88	113.4	95.5	125	105.88		109.1
	39.5455													112.9	120.7		103.6	115.1	115.6		105.8	117.2	127.6	101.54	105.88	113.4	95.5	125	105.88		109.1
	39.632													112.9	120.7		103.6	115.1	115.6		105.8	117.2	127.6	101.54	105.88	113.4	95.5	125	105.88		109.1
	39.7186													112.9	120.7		103.6	115.1	115.6		105.8	117.2	127.6	101.54	105.88	114.9	95.5	125	105.88		109.1
	39.8052													112.9	120.7		103.6	115.1	115.6		105.8	117.2	125.9	101.54	105.88	113.4	95.5	125	105.88		109.1
	39.8918													112.9	120.7		103.6	115.1	115.6		105.8	115.6	125.9	101.54	105.88	114.9	95.5	125	105.88		109.1
	39.9784													112.9	120.7		103.6	115.1	115.6		105.8	117.2	125.9	101.54	105.88	113.4	95.5	125	105.88		109.1
	40.0649													112.9	120.7		103.6	115.1	115.6		105.8	115.6	125.9	101.54	105.88	114.9	95.5	125	105.88		109.1
	40.1515													112.9	120.7		103.6	115.1	115.6		105.8	115.6	125.9	101.54	105.88	113.4	95.5	125	105.88		109.1
	40.2381													112.9	120.7		103.6	115.1	115.6		105.8	115.6	127.6	101.54	105.88	113.4	95.5	125	105.88		109.1
	40.3247													112.9	119		103.6	115.1	115.6		105.8	115.6	127.6	101.54	105.88	113.4	95.5	125	105.88		109.1
	40.4113													112.9	119		103.6	115.1	115.6		105.8	117.2	127.6	101.54	105.88	113.4	95.5	125	105.88		109.1
	40.4978													112.9	120.7		103.6	115.1	115.6		105.8	118.8	127.6	101.54	105.88	113.4	95.5	123.2	105.88		109.1
	40.5844													112.9	120.7		103.6	115.1	114.1		105.8	118.8	125.9	101.54	105.88	113.4	95.5	123.2	105.88		109.1
	40.671													112.9	120.7		103.6	115.1	115.6		105.8	120.3	125.9	101.54	105.88	113.4	95.5	123.2	105.88		109.1
	40.7576													112.9	120.7		103.6	115.1	115.6		105.8	120.3	125.9	101.54	105.88	114.9	95.5	123.2	105.88		109.1
	40.8442													112.9	120.7		103.6	115.1	115.6		105.8	120.3	127.6	101.54	105.88	113.4	95.5	123.2	105.88		109.1
	40.9307													112.9	120.7		103.6	115.1	115.6		105.8	120.3	127.6	101.54	105.88	113.4	95.5	123.2	105.88		109.1
	41.0173													112.9	120.7		103.6	115.1	114.1		105.8	120.3	125.9	101.54	105.88	113.4	100	123.2	105.88		109.1
	41.1039													112.9	119		103.6	115.1	114.1		105.8	120.3	125.9	101.54	105.88	113.4	101.5	123.2	105.88		109.1
	41.1905													112.9	119		103.6	115.1	114.1		105.8	120.3	125.9	100	105.88	113.4	101.5	123.2	105.88		109.1
	41.2771													112.9	119		103.6	113.2	114.1		104.7	120.3	125.9	100	105.88	114.9	100	123.2	105.88		109.1
	41.3636													112.9	119		103.6	115.1	114.1		104.7	121.9	125.9	101.54	105.88	114.9	98.5	123.2	105.88		109.1
	41.4502													112.9	119		103.6	113.2	115.6		104.7	121.9	125.9	101.54	105.88	116.4	98.5	123.2	105.88		110.9
	41.5368													112.9	120.7		103.6	113.2	115.6		104.7	121.9	125.9	101.54	105.88	117.9	98.5	123.2	105.88		110.9
	41.6234													112.9	120.7		103.6	113.2	115.6		105.8	121.9	125.9	101.54	105.88	117.9	98.5	123.2	105.88		109.1
	41.71													112.9	119		103.6	115.1	114.1		104.7	121.9	125.9	101.54	105.88	117.9	100	123.2	105.88		109.1
	41.7965													112.9	120.7		103.6	115.1	114.1		105.8	121.9	125.9	101.54	105.88	119.4	101.5	123.2	105.88		109.1
	41.8831													112.9	119		103.6	113.2	114.1		105.8	121.9	125.9	100	105.88	117.9	101.5	123.2	105.88		109.1
	41.9697													112.9	119		103.6	113.2	114.1		104.7	121.9	125.9	100	105.88	119.4	101.5	123.2	105.88		109.1
	42.0563													112.9	119		103.6	113.2	114.1		104.7	121.9	125.9	100	105.88	119.4	101.5	123.2	105.88		109.1
	42.1429													112.9	119		103.6	113.2	114.1		104.7	121.9	125.9	100	105.88	119.4	101.5	123.2	105.88		109.1
	42.2294													112.9	119		103.6	115.1	114.1		104.7	121.9	125.9	100	105.88	119.4	101.5	123.2	105.88		109.1
	42.316													112.9	119		103.6	113.2	114.1		105.8	121.9	125.9	101.54	105.88	119.4	103	123.2	105.88		109.1
	42.4026													112.9	119		103.6	113.2	114.1		105.8	121.9	125.9	101.54	105.88	119.4	103	123.2	105.88		109.1
	42.4892													111.3	119		103.6	113.2	114.1		105.8	121.9	125.9	100	105.88	120.9	103	123.2	105.88		109.1
	42.5758													111.3	119		103.6	113.2	114.1		105.8	121.9	125.9	100	105.88	120.9	103	123.2	105.88		109.1
	42.6624													111.3	119		103.6	113.2	114.1		105.8	121.9	125.9	100	105.88	120.9	103	123.2	105.88		109.1
	42.7489													112.9	119		103.6	113.2	112.5		105.8	121.9	125.9	100	105.88	120.9	101.5	123.2	105.88		109.1
	42.8355													112.9	119		103.6	115.1	112.5		105.8	121.9	125.9	100	105.88	120.9	101.5	123.2	105.88		109.1
	42.9221													112.9	119		103.6	115.1	114.1		105.8	121.9	125.9	100	105.88	120.9	101.5	123.2	105.88		109.1
	43.0087													112.9	119		103.6	115.1	114.1		105.8	121.9	125.9	100	105.88	120.9	101.5	123.2	105.88		109.1
	43.0953													112.9	119		103.6	115.1	114.1		105.8	121.9	125.9	100	105.88	120.9	101.5	123.2	105.88		110.9
	43.1818													112.9	119		103.6	113.2	114.1		105.8	121.9	125.9	100	105.88	119.4	101.5	123.2	105.88		114.5
	43.2684													112.9	119		103.6	113.2	114.1		105.8	121.9	125.9	100	105.88	119.4	101.5	123.2	105.88		114.5
	43.355													111.3	119		103.6	115.1	112.5		107	121.9	125.9	100	105.88	119.4	101.5	123.2	105.88		112.7
	43.4416													111.3	119		103.6	115.1	112.5		107	120.3	125.9	98.46	105.88	119.4	101.5	123.2	105.88		112.7
	43.5281													111.3	117.2		103.6	113.2	112.5		107	120.3	125.9	100	105.88	120.9	101.5	123.2	105.88		112.7
	43.6147													111.3	117.2		103.6	113.2	112.5		107	120.3	125.9	104.62	105.88	120.9	101.5	121.4	105.88		114.5
	43.7013													111.3	117.2		103.6	113.2	112.5		107	120.3	125.9	106.15	105.88	120.9	101.5	121.4	105.88		114.5
	43.7879													111.3	117.2		103.6	113.2	112.5		107	120.3	125.9	106.15	105.88	120.9	101.5	121.4	105.88		116.4
	43.8745													111.3	117.2		103.6	113.2	112.5		107	120.3	125.9	107.69	105.88	120.9	101.5	121.4	105.88		116.4
	43.9611													112.9	119		103.6	113.2	112.5		107	120.3	125.9	107.69	105.88	120.9	101.5	121.4	105.88		116.4
	44.0476													111.3	119		103.6	113.2	112.5		107	120.3	125.9	107.69	105.88	120.9	100	121.4	105.88		116.4
	44.1342													111.3	119		103.6	113.2	112.5		107	120.3	125.9	107.69	105.88	120.9	100	121.4	105.88		112.7
	44.2208													111.3	119		103.6	113.2	112.5		107	120.3	125.9	107.69	105.88	120.9	101.5	121.4	105.88		110.9
	44.3074													111.3	118.182		103.6	113.2	112.5		107	120.3	125.9	107.69	105.88	119.4	101.5	121.4	105.88		109.1
	44.3939													111.3	118.182		103.6	113.2	112.5		107	120.3	125.9	109.23	105.88	119.4	101.5	121.4	105.88		107.3
	44.4805													111.3	118.182		103.6	113.2	112.5		107	120.3	125.9	109.23	105.88	119.4	101.5	121.4	105.88		109.1
	44.5671													111.3	118.182		103.6	113.2	112.5		107	120.3	125.9	109.23	105.88	119.4	101.5	121.4	105.88		109.1
	44.6537													111.3	118.182		103.6	113.2	112.5		107	120.3	125.9	109.23	105.88	119.4	101.5	121.4	105.88		109.1
	44.7403													111.3	118.182		103.6	113.2	112.5		107	120.3	125.9	109.23	105.88	120.9	101.5	121.4	105.88		109.1
	44.8269													111.3	118.182		103.6	113.2	112.5		107	120.3	125.9	109.23	105.88	119.4	101.5	121.4	105.88		109.1
	44.9134													111.3	118.182		103.6	113.2	112.5		107	120.3	125.9	109.23	105.88	119.4	101.5	121.4	105.88		109.1
	45													111.3	118.182		103.6	113.2	112.5		107	120.3	125.9	110.77	105.88	119.4	101.5	121.4	105.88		110.9
	45.0866													111.3	118.182		103.6	113.2	112.5		107	120.3	125.9	110.77	105.88	119.4	101.5	121.4	105.88		110.9
	45.1732													111.3	118.182		103.6	113.2	112.5		107	120.3	125.9	110.77	105.88	119.4	101.5	121.4	105.88		110.9
	45.2597													111.3	118.182		103.6	113.2	112.5		107	120.3	125.9	110.77	105.88	117.9	101.5	121.4	105.88		112.7
	45.3463													111.3	118.182		103.6	113.2	112.5		107	118.8	125.9	110.77	105.88	119.4	101.5	121.4	105.88		112.7
	45.4329													111.3	118.182		103.6	113.2	112.5		107	118.8	125.9	110.77	105.88	119.4	101.5	121.4	105.88		114.5
	45.5195													111.3	118.182		103.6	113.2	112.5		105.8	118.8	125.9	110.77	105.88	119.4	101.5	121.4	105.88		114.5
	45.6061													111.3	118.182		103.6	113.2	112.5		105.8	118.8	125.9	110.77	105.88	119.4	101.5	121.4	105.88		114.5
	45.6927													111.3	118.182		103.6	113.2	112.5		105.8	120.3	125.9	110.77	105.88	119.4	101.5	121.4	105.88		114.5
	45.7792													111.3	118.182		103.6	113.2	112.5		105.8	118.8	125.9	110.77	105.88	119.4	101.5	121.4	105.88		114.5
	45.8658													111.3	118.182		103.6	113.2	112.5		105.8	118.8	125.9	110.77	105.88	119.4	101.5	121.4	105.88		114.5
	45.9524													111.3	118.182		103.6	113.2	112.5		105.8	120.3	125.9	110.77	105.88	119.4	101.5	121.4	105.88		114.5
	46.039													111.3	118.182		103.6	113.2	112.5		105.8	118.8	125.9	110.77	105.88	119.4	101.5	121.4	105.88		114.5
	46.1255													111.3	118.182		103.6	113.2	112.5		105.8	120.3	125.9	110.77	105.88	119.4	101.5	121.4	105.88		114.5
	46.2121													111.3	118.182		103.6	113.2	112.5		105.8	120.3	125.9	112.31	105.88	119.4	101.5	119.6	105.88		114.5
	46.2987													111.3	118.182		103.6	113.2	112.5		105.8	120.3	125.9	112.31	105.88	119.4	101.5	119.6	105.88		114.5
	46.3853													111.3	118.182		103.6	113.2	112.5		105.8	118.8	125.9	112.31	105.88	117.9	101.5	119.6	105.88		114.5
	46.4719													111.3	118.182		103.6	113.2	112.5		105.8	118.8	125.9	112.31	105.88	117.9	101.5	119.6	105.88		114.5
	46.5585													111.3	118.182		103.6	113.2	112.5		105.8	118.8	125.9	112.31	105.88	119.4	101.5	119.6	105.88		114.5
	46.645													111.3	118.182		103.6	113.2	112.5		105.8	120.3	125.9	112.31	105.88	117.9	101.5	119.6	105.88		114.5
	46.7316													109.7	118.182		103.6	113.2	112.5		105.8	118.8	124.1	112.31	105.88	119.4	101.5	119.6	105.88		114.5
	46.8182													109.7	118.182		103.6	113.2	112.5		105.8	118.8	124.1	112.31	105.88	119.4	101.5	119.6	105.88		114.5
	46.9048													109.7	118.182		103.6	113.2	112.5		105.8	118.8	125.9	112.31	105.88	119.4	100	121.4	105.88		114.5
	46.9913													109.7	118.182		103.6	113.2	112.5		105.8	118.8	125.9	112.31	105.88	119.4	100	119.6	105.88		116.4
	47.0779													111.3	118.182		103.6	113.2	112.5		105.8	118.8	125.9	112.31	105.88	119.4	101.5	119.6	105.88		114.5
	47.1645													111.3	118.182		103.6	113.2	112.5		105.8	118.8	125.9	112.31	104.41	119.4	101.5	119.6	104.41		114.5
	47.2511													111.3	118.182		103.6	113.2	112.5		105.8	118.8	124.1	112.31	104.41	119.4	101.5	119.6	104.41		114.5
	47.3377													111.3	118.182		103.6	113.2	112.5		105.8	118.8	124.1	112.31	104.41	119.4	100	119.6	104.41		116.4
	47.4243													111.3	118.182		103.6	113.2	112.5		105.8	118.8	124.1	112.31	104.41	119.4	100	119.6	104.41		116.4
	47.5108													109.7	118.182		103.6	113.2	112.5		105.8	118.8	124.1	112.31	104.41	119.4	100	119.6	104.41		116.4
	47.5974													109.7	118.182		103.6	113.2	112.5		105.8	118.8	124.1	112.31	104.41	117.9	100	119.6	104.41		116.4
	47.684													109.7	118.182		103.6	113.2	112.5		105.8	118.8	124.1	112.31	104.41	117.9	100	119.6	104.41		116.4
	47.7706													109.7	118.182		103.6	113.2	112.5		105.8	118.8	124.1	112.31	104.41	117.9	100	119.6	104.41		116.4
	47.8571													109.7	118.182		103.6	113.2	112.5		105.8	118.8	124.1	112.31	105.88	119.4	100	119.6	105.88		116.4
	47.9437													109.7	118.182		103.6	113.2	112.5		105.8	118.8	125.9	112.31	104.41	119.4	100	119.6	104.41		116.4
	48.0303													109.7	118.182		103.6	113.2	112.5		105.8	118.8	125.9	112.31	104.41	119.4	101.5	119.6	104.41		116.4
	48.1169													109.7	118.182		103.6	113.2	112.5		104.7	120.3	124.1	112.31	104.41	119.4	100	119.6	104.41		116.4
	48.2035													109.7	118.182		103.6	113.2	112.5		105.8	120.3	124.1	112.31	104.41	119.4	100	119.6	104.41		116.4
	48.2901													110.1	118.182		103.6	113.2	112.5		105.8	120.3	124.1	112.31	104.41	119.4	100	119.6	104.41		116.4
	48.3766													110.1	118.182		103.6	113.2	112.5		105.8	120.3	124.1	112.31	105.88	119.4	100	119.6	105.88		116.4
	48.4632													110.1	118.182		103.6	113.2	112.5		105.8	121.9	124.1	112.31	105.88	119.4	100	119.6	105.88		116.4
	48.5498													110.1	118.182		103.6	113.2	112.5		105.8	121.9	124.1	112.31	105.88	117.9	100	119.6	105.88		116.4
	48.6364													110.1	118.182		103.6	113.2	112.5		105.8	123.4	124.1	112.31	104.41	117.9	100	119.6	104.41		116.4
	48.7229													110.1	118.182		103.6	113.2	112.5		105.8	123.4	124.1	112.31	104.41	117.9	100	119.6	104.41		116.4
	48.8095													110.1	118.182		103.6	113.2	112.5		104.7	125	124.1	112.31	105.88	117.9	100	119.6	105.88		116.4
	48.8961													110.1	118.182		103.6	113.2	112.5		104.7	125	124.1	112.31	105.88	119.4	100	119.6	105.88		116.4
	48.9827													110.1	118.182		103.6	113.2	112.5		104.7	126.6	124.1	112.31	105.88	119.4	100	119.6	105.88		116.4
	49.0693													110.1	118.182		103.6	113.2	112.5		104.7	126.6	124.1	112.31	105.88	119.4	101.5	119.6	105.88		116.4
	49.1559													110.1	118.182		103.6	113.2	112.5		104.7	126.6	124.1	112.31	104.41	119.4	100	119.6	104.41		116.4
	49.2424													110.1	118.182		103.6	113.2	112.5		104.7	126.6	124.1	112.31	104.41	119.4	100	117.9	104.41		116.4
	49.329													110.1	118.182		103.6	113.2	112.5		105.8	128.1	124.1	112.31	104.41	119.4	100	117.9	104.41		116.4
	49.4156													110.1	118.182		103.6	113.2	112.5		105.8	128.1	124.1	112.31	105.88	119.4	100	117.9	105.88		116.4
	49.5022													110.1	118.182		103.6	113.2	112.5		105.8	128.1	124.1	112.31	105.88	119.4	100	117.9	105.88		116.4
	49.5887													110.1	118.182		103.6	113.2	112.5		105.8	128.1	124.1	112.31	105.88	119.4	101.5	117.9	105.88		116.4
	49.6753													110.1	118.182		103.6	113.2	112.5		105.8	128.1	124.1	112.31	105.88	117.9	101.5	117.9	105.88		116.4
	49.7619													110.1	118.182		103.6	113.2	112.5		105.8	128.1	124.1	112.31	105.88	117.9	101.5	117.9	105.88		116.4
	49.8485													110.1	118.182		103.6	113.2	112.5		105.8	128.1	124.1	110.77	105.88	117.9	103	117.9	105.88		116.4
	49.9351													110.1	118.182		103.6	113.2	112.5		104.7	128.1	124.1	110.77	105.88	117.9	104.5	117.9	105.88		114.5
	50.0217													110.1	118.182		103.6	113.2	112.5		104.7	128.1	124.1	110.77	105.88	117.9	103	117.9	105.88		114.5
	50.1082													110.1	118.182		103.6	113.2	112.5		104.7	128.1	124.1	112.31	104.41	119.4	103	117.9	104.41		114.5
	50.1948													110.1	118.182		103.6	113.2	112.5		104.7	128.1	124.1	112.31	105.88	119.4	103	117.9	105.88		114.5
	50.2814													110.1	118.182		103.6	113.2	112.5		104.7	128.1	124.1	110.77	105.88	119.4	103	117.9	105.88		114.5
	50.368													110.1	118.182		103.6	113.2	112.5		104.7	128.1	124.1	110.77	104.41	119.4	103	117.9	104.41		114.5
	50.4545													110.1	118.182		103.6	113.2	112.5		104.7	126.6	124.1	110.77	104.41	119.4	103	117.9	104.41		114.5
	50.5411													110.1	118.182		103.6	113.2	112.5		104.7	128.1	124.1	110.77	104.41	119.4	103	117.9	104.41		114.5
	50.6277													110.1	118.182		103.6	113.2	112.5		104.7	126.6	124.1	110.77	104.41	117.9	104.5	117.9	104.41		112.7
	50.7143													110.1	118.182		103.6	113.2	112.5		104.7	126.6	124.1	110.77	105.88	117.9	104.5	117.9	105.88		114.5
	50.8009													110.1	118.182		103.6	113.2	112.5		104.7	126.6	124.1	110.77	104.41	117.9	104.5	117.9	104.41		114.5
	50.8875													110.1	118.182		103.6	113.2	112.5		104.7	126.6	124.1	110.77	104.41	119.4	104.5	117.9	104.41		114.5
[truncated: 140 more rows]

## Sheet: Table1
			Baseline measurements						Injury characteristics
[truncated: 32 more rows]

## Sheet: Table2
			Physiology											Arterial blood gas sample								Hematology & thromboelastometry								StO2
[truncated: 20 more rows]
